# Supplementary material for: Diversity Arrays Technology (DArT) for Pan-Genomic Evolutionary Studies of Non-Model Organisms
Source: PLoS One. 2008 Feb 27;3(2):e1682. doi: 10.1371/journal.pone.0001682 (PMC2244804; doi:10.1371/journal.pone.0001682)
Supplement: Table S1 — DArT markers, specimen genotypes and sequence-associated data. This supplementary table contains 1) detailed information about each of the 1349 DArT markers recovered for this study including marker-specific library preparation data and statistics, 2) DArT genotyptes of Asplenium and Garovaglia specimens, and 3) sequence-associated data from each of the 148 sequenced DArT markers including GenBank accession numbers, fragment lengths, blastn and tblastx identifications, % identity (closest match), and number different species hit for same function. (0.50 MB XLS) [file pone.0001682.s001.xls]

## Sheet: Table S1
Table S1. Asplenium and Garovaglia DArT markers, sample genotypes and associated data
Project	Discovery Plate Number	Discovery Plate Row	Discovery Plate Column	enzymes used for pre-SSH shearing of both "tester" and "driver"	Discovery Plate contents ("tester", i.e. DArT markers derived from…)	SSH?	SSH "driver" i.e. subtracted from "tester"	Rounds SSH	P	Q	Reproducibility	Call Rate	PIC	Avi69	Avi70	Avi169	Avi245	Avi255	Avi268	Avi272	Avi281	Avi284a	Avi284b	Avi288	Avi289	Avi291	Avi293	Atr120	Aad79	Gel5465	Gel6446	Gel6434	Gel6485	Gel6516	Gel6520	Gel6524	Gel6532	Gel6547	Gel6550	Gel6560	Gel42.588	Gel40397	Gel40482	Gpo6496	Sequencing Plate	Sequencing Plate Row	Sequencing Plate Column	GenBank dbGSS ID	Genbank submission User ID
Asplenium	1	C	7	none	all Asplenium samples	no	N/A	0	70.083	68.623	100	100	0.167969	0	0	0	0	0	0	X	0	0	0	0	0	0	0	1	0
Asplenium	1	C	8	none	all Asplenium samples	no	N/A	0	81.5788	80.0233	93.75	100	0.498047	1	0	0	1	0	0	1	0	1	1	0	1	1	0	1	0																Asplenium Seq 1	A	1
Asplenium	1	C	10	none	all Asplenium samples	no	N/A	0	79.9966	79.5389	100	100	0.194336	0	0	0	0	0	0	0	0	0	0	0	0	0	0	1	X
Asplenium	1	D	23	none	all Asplenium samples	no	N/A	0	76.7238	75.1082	100	97.9167	0.145315	0	0	0	0	0	0	0	0	0	0	0	0	0	0	1	0
Asplenium	1	E	7	none	all Asplenium samples	no	N/A	0	79.9337	78.2684	93.75	100	0.143555	1	1	1	1	1	1	1	1	1	1	1	1	1	0	X	1																Asplenium Seq 1	A	2
Asplenium	1	E	9	none	all Asplenium samples	no	N/A	0	78.7382	77.2203	100	100	0.169729	0	0	0	0	0	0	0	0	0	0	0	0	0	0	1	X
Asplenium	1	E	23	none	all Asplenium samples	no	N/A	0	83.7106	81.9666	93.75	100	0.496682	1	0	1	1	0	0	0	0	1	1	0	1	1	0	1	0																Asplenium Seq 1	A	3
Asplenium	1	F	2	none	all Asplenium samples	no	N/A	0	70.5572	70.7388	100	100	0.170977	0	0	0	0	0	0	0	0	0	0	0	0	0	0	1	X
Asplenium	1	G	11	none	all Asplenium samples	no	N/A	0	74.4217	72.8713	100	100	0.117188	0	0	0	0	0	0	0	0	0	0	0	0	0	0	1	0
Asplenium	1	I	1	none	all Asplenium samples	no	N/A	0	68.5269	67.0993	93.75	100	0.263672	1	0	1	1	0	1	1	1	1	1	1	1	1	1	X	1																Asplenium Seq 1	A	4	20354271	Asplenium1I1
Asplenium	1	I	6	none	all Asplenium samples	no	N/A	0	74.4496	72.8986	100	100	0.117188	0	0	0	0	0	0	0	0	0	0	0	0	0	0	1	0
Asplenium	1	I	7	none	all Asplenium samples	no	N/A	0	77.6769	77.4691	93.75	100	0.143555	0	0	0	0	0	0	0	0	0	0	0	0	0	0	1	X
Asplenium	1	K	5	none	all Asplenium samples	no	N/A	0	73.2386	72.1581	100	100	0.143555	0	0	0	0	X	0	0	0	0	0	0	0	0	0	1	0																Asplenium Seq 1	A	5
Asplenium	2	B	8	none	all Asplenium samples	no	N/A	0	71.3878	70.034	100	100	0.117188	0	0	0	0	0	0	0	0	0	0	0	0	0	0	1	0																Asplenium Seq 1	A	6	20354226	Asplenium2B8
Asplenium	2	D	11	none	all Asplenium samples	no	N/A	0	71.2755	69.7905	100	100	0.167969	0	0	0	0	0	0	0	0	0	0	0	0	0	0	1	X
Asplenium	2	E	2	none	all Asplenium samples	no	N/A	0	86.3757	84.5762	93.75	100	0.416992	1	0	0	0	0	0	1	0	0	0	0	0	1	0	1	1																Asplenium Seq 1	A	7	20354239	Asplenium2E2
Asplenium	2	E	8	none	all Asplenium samples	no	N/A	0	70.3019	68.8372	93.75	100	0.216797	1	1	1	0	1	1	1	1	1	1	1	1	1	1	X	1																Asplenium Seq 1	A	8	20354242	Asplenium2E8
Asplenium	2	E	19	none	all Asplenium samples	no	N/A	0	73.9134	72.3789	93.75	100	0.436524	0	0	0	0	0	0	1	1	1	0	1	0	0	0	1	0																Asplenium Seq 1	A	9	20354221	Asplenium2E19
Asplenium	2	F	5	none	all Asplenium samples	no	N/A	0	69.8014	68.3472	100	100	0.117188	0	0	0	0	0	0	0	0	0	0	0	0	0	0	1	0
Asplenium	2	F	19	none	all Asplenium samples	no	N/A	0	66.7662	65.3752	93.75	100	0.143555	0	0	0	0	0	0	0	0	X	0	0	0	0	0	1	0
Asplenium	2	G	3	none	all Asplenium samples	no	N/A	0	63.9745	62.6417	100	100	0.167969	0	0	0	0	0	0	0	0	0	0	0	0	0	0	1	X
Asplenium	2	G	15	none	all Asplenium samples	no	N/A	0	73.0818	71.5592	100	100	0.117188	0	0	0	0	0	0	0	0	0	0	0	0	0	0	1	0
Asplenium	2	G	20	none	all Asplenium samples	no	N/A	0	82.8557	81.4529	100	100	0.495117	0	1	1	0	1	1	X	1	0	0	1	0	0	1	0	1																Asplenium Seq 1	A	10	20354230	Asplenium2G20
Asplenium	2	H	4	none	all Asplenium samples	no	N/A	0	70.9284	69.4507	100	100	0.117188	1	1	1	1	1	1	1	0	1	1	1	1	1	1	1	1																Asplenium Seq 1	A	11
Asplenium	2	H	6	none	all Asplenium samples	no	N/A	0	75.7098	74.1325	100	100	0.117188	0	0	0	0	0	0	0	0	0	0	0	0	0	0	1	0
Asplenium	2	H	15	none	all Asplenium samples	no	N/A	0	83.1509	81.7053	93.75	97.9167	0.358399	1	1	0	1	1	1	1	1	1	1	0	1	1	1	0	0																Asplenium Seq 1	A	12	20354224	Asplenium2H15
Asplenium	2	H	23	none	all Asplenium samples	no	N/A	0	78.0386	76.9123	100	100	0.171597	0	0	0	0	0	0	0	0	0	0	0	0	0	0	1	X
Asplenium	2	I	5	none	all Asplenium samples	no	N/A	0	69.1827	67.7415	100	100	0.117188	0	0	0	0	0	0	0	0	0	0	0	0	0	0	1	0
Asplenium	2	J	9	none	all Asplenium samples	no	N/A	0	79.577	77.9191	100	97.9167	0.470139	0	1	1	0	1	1	1	1	1	1	1	0	0	1	0	0																Asplenium Seq 1	B	1	20354214	Asplenium2J9
Asplenium	2	K	12	none	all Asplenium samples	no	N/A	0	74.0237	72.4815	100	100	0.167969	0	0	0	0	0	0	0	0	0	0	0	0	0	0	1	X
Asplenium	2	K	16	none	all Asplenium samples	no	N/A	0	81.5551	79.856	87.5	100	0.296875	1	1	1	1	0	1	1	1	1	1	1	1	1	1	X	0																Asplenium Seq 1	B	2	20354227	Asplenium2K16
Asplenium	2	M	10	none	all Asplenium samples	no	N/A	0	64.7507	65.2096	93.75	100	0.169922	1	1	1	1	1	1	1	1	1	1	1	1	1	1	0	1																Asplenium Seq 1	B	3	20354240	Asplenium2M10
Asplenium	2	O	5	none	all Asplenium samples	no	N/A	0	82.2563	80.5426	100	100	0.117188	0	0	0	0	0	0	0	0	0	0	0	0	0	0	1	0
Asplenium	2	O	8	none	all Asplenium samples	no	N/A	0	76.8164	75.2161	100	100	0.117188	0	0	0	0	0	0	0	0	0	0	0	0	0	0	1	0
Asplenium	2	O	10	none	all Asplenium samples	no	N/A	0	75.0541	73.4905	93.75	100	0.169922	0	0	0	0	0	0	0	0	0	0	0	0	0	0	1	X
Asplenium	2	O	15	none	all Asplenium samples	no	N/A	0	78.4097	76.7762	100	100	0.117188	0	0	0	0	0	0	0	0	0	0	0	0	0	0	1	0
Asplenium	2	P	16	none	all Asplenium samples	no	N/A	0	72.407	70.8985	100	100	0.117188	0	0	0	0	0	0	0	0	0	0	0	0	0	0	1	0
Asplenium	2	P	21	none	all Asplenium samples	no	N/A	0	63.5741	63.5794	93.75	100	0.194336	1	1	1	0	1	1	1	1	1	1	1	1	1	1	1	X
Asplenium	3	B	10	none	all Asplenium samples	no	N/A	0	81.552	79.853	100	100	0.429688	1	1	0	1	0	1	1	1	1	1	0	1	0	1	0	1																Asplenium Seq 1	B	4	20354233	Asplenium3B10
Asplenium	3	B	18	none	all Asplenium samples	no	N/A	0	75.6579	74.1033	100	100	0.143555	0	0	0	0	0	0	0	0	0	0	0	0	0	0	1	0
Asplenium	3	C	12	none	all Asplenium samples	no	N/A	0	74.0833	72.5399	100	100	0.261719	0	1	1	0	1	1	1	1	1	1	1	1	1	1	X	1																Asplenium Seq 1	B	5	20354248	Asplenium3C12
Asplenium	3	C	21	none	all Asplenium samples	no	N/A	0	69.3325	68.1976	100	100	0.117188	0	0	0	0	0	0	0	0	0	0	0	0	0	0	1	0
Asplenium	3	E	2	none	all Asplenium samples	no	N/A	0	65.5718	64.2057	100	100	0.167969	0	0	0	0	0	0	0	0	X	0	0	0	0	0	1	0
Asplenium	3	E	4	none	all Asplenium samples	no	N/A	0	72.9013	71.8005	100	100	0.117188	0	0	0	0	0	0	0	0	0	0	0	0	0	0	1	0
Asplenium	3	E	23	none	all Asplenium samples	no	N/A	0	68.2124	67.0262	93.75	100	0.19043	1	1	1	1	0	1	1	1	1	1	1	1	1	1	X	1																Asplenium Seq 1	B	6
Asplenium	3	F	10	none	all Asplenium samples	no	N/A	0	85.9735	84.1824	100	100	0.194336	0	0	0	0	0	0	0	0	0	0	0	0	0	0	1	1
Asplenium	3	H	12	none	all Asplenium samples	no	N/A	0	75.96	76.2502	93.75	97.9167	0.143555	0	0	0	0	0	0	0	0	0	0	0	0	0	0	1	0
Asplenium	3	I	4	none	all Asplenium samples	no	N/A	0	72.1828	71.2207	93.75	100	0.169922	0	0	0	0	0	0	0	0	0	0	0	0	0	0	1	1
Asplenium	3	I	22	none	all Asplenium samples	no	N/A	0	87.6389	85.5511	100	93.75	0.455586	1	0	0	1	0	X	1	0	1	1	0	1	0	0	0	0																Asplenium Seq 1	B	7	20354252	Asplenium3I22
Asplenium	3	L	8	none	all Asplenium samples	no	N/A	0	76.5238	74.9106	100	97.9167	0.170977	0	0	0	0	0	0	0	0	0	0	0	0	0	0	1	X
Asplenium	3	L	24	none	all Asplenium samples	no	N/A	0	77.6377	76.0202	100	100	0.194336	0	0	0	0	0	0	0	0	0	0	0	0	0	0	1	1
Asplenium	3	M	6	none	all Asplenium samples	no	N/A	0	83.0306	81.3243	93.75	100	0.490235	0	0	1	0	0	0	1	0	1	X	0	1	1	0	1	1																Asplenium Seq 1	B	8	20354237	Asplenium3M6
Asplenium	3	N	21	none	all Asplenium samples	no	N/A	0	73.923	74.3288	93.75	100	0.169922	0	0	0	0	0	0	0	0	0	0	0	0	0	0	1	0
Asplenium	3	O	24	none	all Asplenium samples	no	N/A	0	80.0202	78.3531	87.5	100	0.46875	0	1	0	0	1	1	0	1	0	0	1	0	0	1	1	0																Asplenium Seq 1	B	9	20354204	Asplenium3O24
Asplenium	3	P	22	none	all Asplenium samples	no	N/A	0	87.1167	85.3018	100	100	0.402344	1	0	1	1	0	1	1	1	1	1	1	0	1	0	1	X																Asplenium Seq 1	B	10
Asplenium	4	A	18	none	all Asplenium samples	no	N/A	0	85.7977	84.0102	93.75	100	0.466797	1	0	1	1	0	0	0	0	1	X	0	1	0	0	0	0																Asplenium Seq 1	B	11	20354270	Asplenium4A18
Asplenium	4	B	4	none	all Asplenium samples	no	N/A	0	88.1478	86.3115	100	100	0.492188	0	1	0	1	1	1	0	0	0	0	1	0	0	1	1	0
Asplenium	4	C	13	none	all Asplenium samples	no	N/A	0	72.8882	71.3697	100	100	0.117188	0	0	0	0	0	0	0	0	0	0	0	0	0	0	1	0
Asplenium	4	E	6	none	all Asplenium samples	no	N/A	0	68.5103	69.3524	100	100	0.117188	0	0	0	0	0	0	0	0	0	0	0	0	0	0	1	0
Asplenium	4	E	12	none	all Asplenium samples	no	N/A	0	83.3964	81.659	93.75	100	0.216797	0	0	0	0	0	0	0	0	0	0	0	0	0	0	1	1
Asplenium	4	F	4	none	all Asplenium samples	no	N/A	0	75.5073	73.9344	93.75	100	0.358399	0	1	1	0	1	1	1	1	1	1	1	0	1	1	0	1
Asplenium	4	F	14	none	all Asplenium samples	no	N/A	0	69.7889	68.3349	100	100	0.117188	0	0	0	0	0	0	0	0	0	0	0	0	0	0	1	0
Asplenium	4	G	3	none	all Asplenium samples	no	N/A	0	74.5511	72.998	87.5	100	0.261719	1	0	1	1	1	1	1	1	1	1	1	1	1	0	1	1
Asplenium	4	G	12	none	all Asplenium samples	no	N/A	0	76.1898	74.6025	100	100	0.167969	0	0	0	0	0	0	0	0	0	0	0	0	0	0	1	X
Asplenium	4	G	17	none	all Asplenium samples	no	N/A	0	73.3796	72.1812	93.75	100	0.263672	0	0	0	0	0	0	X	0	0	0	0	0	0	0	1	1
Asplenium	4	G	24	none	all Asplenium samples	no	N/A	0	90.216	88.3365	93.75	100	0.44043	1	0	1	1	0	1	1	1	1	1	0	1	1	0	X	0
Asplenium	4	J	13	none	all Asplenium samples	no	N/A	0	77.0443	75.4392	100	100	0.167969	0	0	0	0	0	0	0	0	0	0	0	0	0	0	1	X
Asplenium	4	K	10	none	all Asplenium samples	no	N/A	0	81.235	79.5425	93.75	100	0.404297	1	1	0	1	1	1	0	1	1	1	1	1	0	1	0	1																Asplenium Seq 1	B	12	20354217	Asplenium4K10
Asplenium	4	K	11	none	all Asplenium samples	no	N/A	0	72.7233	71.2081	100	100	0.19043	0	0	0	0	X	0	0	0	0	0	0	0	0	0	1	0																Asplenium Seq 1	C	1	20354247	Asplenium4K11
Asplenium	4	K	19	none	all Asplenium samples	no	N/A	0	73.2985	71.7543	100	97.9167	0.140593	0	0	0	0	0	0	X	0	0	0	0	0	0	0	1	0																Asplenium Seq 1	C	2	20354206	Asplenium4K19
Asplenium	4	L	20	none	all Asplenium samples	no	N/A	0	72.1592	70.6239	100	97.9167	0.118626	0	0	0	0	0	0	0	0	0	0	0	0	0	0	1	X
Asplenium	4	L	22	none	all Asplenium samples	no	N/A	0	84.0629	82.3116	100	100	0.21875	0	0	0	0	0	0	0	0	0	0	0	0	0	0	1	1
Asplenium	4	M	12	none	all Asplenium samples	no	N/A	0	64.494	63.1504	100	100	0.21875	0	0	0	0	0	0	0	0	0	0	0	0	0	0	1	1
Asplenium	4	M	18	none	all Asplenium samples	no	N/A	0	69.0698	67.6308	100	100	0.194336	0	0	0	0	0	0	0	0	0	0	0	0	0	0	1	X
Asplenium	4	O	7	none	all Asplenium samples	no	N/A	0	71.9999	70.4997	100	100	0.167969	0	0	0	0	0	0	X	0	0	0	0	0	0	0	1	0
Asplenium	5	B	3	none	all Asplenium samples	no	N/A	0	74.5844	73.0306	100	100	0.117188	0	0	0	0	0	0	0	0	0	0	0	0	0	0	1	0
Asplenium	5	B	22	none	all Asplenium samples	no	N/A	0	85.664	83.8793	93.75	100	0.47168	1	0	1	1	0	0	0	0	1	1	0	1	0	0	X	0
Asplenium	5	C	10	none	all Asplenium samples	no	N/A	0	86.3974	84.5974	100	100	0.117188	0	0	0	0	0	0	0	0	0	0	0	0	0	0	1	0
Asplenium	5	D	10	none	all Asplenium samples	no	N/A	0	91.3163	89.4139	100	100	0.429688	1	0	0	1	0	0	0	0	1	1	0	1	0	0	0	0
Asplenium	5	E	16	none	all Asplenium samples	no	N/A	0	77.9343	76.3107	100	100	0.241211	0	0	0	0	0	0	0	0	0	0	0	0	0	0	1	1
Asplenium	5	H	2	none	all Asplenium samples	no	N/A	0	72.8947	71.3763	100	100	0.117188	0	0	0	0	0	0	0	0	0	0	0	0	0	0	1	0
Asplenium	5	H	4	none	all Asplenium samples	no	N/A	0	81.8412	80.1361	100	100	0.167969	0	0	0	0	0	0	0	0	0	0	0	0	0	0	1	X																Asplenium Seq 1	C	3	20354225	Asplenium5H4
Asplenium	5	I	11	none	all Asplenium samples	no	N/A	0	71.0924	69.5296	100	93.75	0.126432	0	0	0	0	0	0	0	0	0	0	0	0	0	0	1	0
Asplenium	5	I	12	none	all Asplenium samples	no	N/A	0	72.003	70.485	100	97.9167	0.145315	0	0	0	0	0	0	0	0	0	0	0	0	0	0	1	0
Asplenium	5	N	22	none	all Asplenium samples	no	N/A	0	82.4047	80.6701	100	100	0.221758	0	0	0	0	0	0	0	0	0	0	0	0	0	0	1	1
Asplenium	5	O	20	none	all Asplenium samples	no	N/A	0	78.3178	77.8091	100	97.9167	0.170977	0	0	0	0	0	0	0	0	0	0	0	0	0	0	1	X
Asplenium	5	P	8	none	all Asplenium samples	no	N/A	0	74.6275	73.0728	100	100	0.354492	1	1	0	1	1	1	1	1	1	1	1	1	0	1	0	X
Asplenium	5	P	19	none	all Asplenium samples	no	N/A	0	81.7675	80.3233	93.75	100	0.143555	0	0	0	0	0	0	0	0	0	0	0	0	0	0	1	0
Asplenium	6	A	16	none	all Asplenium samples	no	N/A	0	77.6547	76.0805	100	97.9167	0.169729	0	0	0	0	0	0	0	0	0	0	0	0	0	0	1	X
Asplenium	6	C	17	none	all Asplenium samples	no	N/A	0	74.2104	73.0908	93.75	100	0.143555	0	0	0	0	0	0	0	0	0	0	0	0	0	0	1	X
Asplenium	6	D	15	none	all Asplenium samples	no	N/A	0	71.4483	69.9598	100	100	0.194336	0	0	0	0	0	0	0	0	0	0	0	0	0	0	1	1
Asplenium	6	D	18	none	all Asplenium samples	no	N/A	0	81.7625	80.0591	100	100	0.167969	0	0	0	0	0	0	0	0	0	0	0	0	0	0	1	X
Asplenium	6	D	22	none	all Asplenium samples	no	N/A	0	73.2141	71.6888	100	100	0.167969	0	0	0	0	0	0	0	0	0	0	0	0	0	0	1	X
Asplenium	6	E	4	none	all Asplenium samples	no	N/A	0	72.1622	70.6588	100	100	0.19043	0	0	0	0	0	0	0	1	0	0	0	0	0	0	X	0
Asplenium	6	F	4	none	all Asplenium samples	no	N/A	0	79.541	77.8838	100	100	0.304688	0	1	0	0	1	0	0	0	0	0	0	0	0	1	0	0																Asplenium Seq 1	C	4
Asplenium	6	F	20	none	all Asplenium samples	no	N/A	0	73.4615	71.931	100	100	0.143555	0	0	0	0	0	0	0	0	0	0	0	0	0	0	1	X
Asplenium	6	G	10	none	all Asplenium samples	no	N/A	0	73.5107	76.0042	93.75	97.9167	0.120708	0	0	0	0	0	0	0	0	0	0	0	0	0	0	1	X
Asplenium	6	G	15	none	all Asplenium samples	no	N/A	0	71.3286	69.8426	100	100	0.143555	0	0	0	0	0	0	0	0	0	0	0	0	0	0	1	0
Asplenium	6	I	12	none	all Asplenium samples	no	N/A	0	82.5275	80.8081	100	100	0.459961	1	0	1	1	0	0	0	0	1	1	0	1	0	0	0	0
Asplenium	6	J	17	none	all Asplenium samples	no	N/A	0	82.238	80.5248	93.75	100	0.44336	0	0	1	1	0	0	X	0	0	0	0	0	1	0	1	1
Asplenium	6	K	24	none	all Asplenium samples	no	N/A	0	77.8071	76.1861	93.75	100	0.169922	0	0	0	0	0	0	0	0	0	0	0	0	0	0	1	X
Asplenium	6	N	10	none	all Asplenium samples	no	N/A	0	69.2906	68.2091	100	100	0.167969	0	0	0	0	X	0	0	0	0	0	0	0	0	0	1	0
Asplenium	6	O	6	none	all Asplenium samples	no	N/A	0	64.8295	63.4793	100	100	0.167969	0	0	0	0	0	0	X	0	0	0	0	0	0	0	1	0
Asplenium	6	O	23	none	all Asplenium samples	no	N/A	0	70.4191	68.4535	100	97.9167	0.146003	0	0	0	0	0	0	0	0	0	0	0	0	0	0	1	X
Asplenium	7	A	2	DpnII, HpyCH4IV, NlaIII, HhaI	Av284b	no	N/A	0	76.9449	75.3419	100	100	0.375	0	0	0	0	0	0	0	0	1	1	0	0	0	0	1	1
Asplenium	7	B	18	DpnII, HpyCH4IV, NlaIII, HhaI	Av284b	no	N/A	0	87.1337	85.3184	93.75	100	0.498047	1	0	0	1	0	0	0	0	1	1	0	1	1	0	X	1
Asplenium	7	C	16	DpnII, HpyCH4IV, NlaIII, HhaI	Av284b	no	N/A	0	90.0554	88.1792	100	100	0.449219	1	0	0	1	0	0	0	0	1	1	0	1	0	0	X	0																Asplenium Seq 1	C	5	20354235	Asplenium7C16
Asplenium	7	C	18	DpnII, HpyCH4IV, NlaIII, HhaI	Av284b	no	N/A	0	67.8116	66.3988	100	100	0.167969	1	1	1	1	0	1	1	1	1	1	1	1	1	1	X	1
Asplenium	7	E	12	DpnII, HpyCH4IV, NlaIII, HhaI	Av284b	no	N/A	0	78.3751	76.7423	100	100	0.21875	1	1	1	1	0	1	1	1	1	1	1	1	1	1	0	1																Asplenium Seq 1	C	6	20354212	Asplenium7E12
Asplenium	7	G	11	DpnII, HpyCH4IV, NlaIII, HhaI	Av284b	no	N/A	0	92.5945	90.7306	100	100	0.459961	1	0	1	1	0	1	1	1	1	1	0	1	0	0	0	1																Asplenium Seq 1	C	7
Asplenium	7	G	21	DpnII, HpyCH4IV, NlaIII, HhaI	Av284b	no	N/A	0	76.813	75.2129	93.75	100	0.427735	1	0	1	1	1	0	1	0	1	1	0	1	1	1	1	X																Asplenium Seq 1	C	8	20354236	Asplenium7G21
Asplenium	7	H	22	DpnII, HpyCH4IV, NlaIII, HhaI	Av284b	no	N/A	0	76.2779	74.6888	100	100	0.304688	1	0	1	1	0	1	1	1	1	1	1	1	1	0	1	1																Asplenium Seq 1	C	9	20354220	Asplenium7H22
Asplenium	7	J	4	DpnII, HpyCH4IV, NlaIII, HhaI	Av284b	no	N/A	0	83.3662	81.6294	100	100	0.339844	0	1	1	0	1	1	1	1	1	1	1	1	1	1	0	1																Asplenium Seq 1	C	10
Asplenium	7	M	10	DpnII, HpyCH4IV, NlaIII, HhaI	Av284b	no	N/A	0	89.9628	88.0886	93.75	100	0.44043	1	0	0	1	0	0	0	0	1	1	0	1	0	0	0	0																Asplenium Seq 1	C	11	20354260	Asplenium7M10
Asplenium	7	M	22	DpnII, HpyCH4IV, NlaIII, HhaI	Av284b	no	N/A	0	75.3368	74.6836	93.75	100	0.17237	1	1	1	1	1	1	1	1	1	1	1	1	1	1	0	1																Asplenium Seq 1	C	12	20354246	Asplenium7M22
Asplenium	7	O	5	DpnII, HpyCH4IV, NlaIII, HhaI	Av284b	no	N/A	0	87.4222	85.693	100	100	0.452898	1	0	1	1	0	1	1	1	1	1	0	1	0	0	X	1																Asplenium Seq 1	D	1	20354209	Asplenium7O5
Asplenium	7	O	19	DpnII, HpyCH4IV, NlaIII, HhaI	Av284b	no	N/A	0	70.5611	69.0911	100	100	0.21875	1	1	1	1	1	1	1	1	1	1	1	1	1	1	0	0
Asplenium	8	C	10	DpnII, HpyCH4IV, NlaIII, HhaI	Av284b	no	N/A	0	85.2189	83.4252	93.75	100	0.376966	1	1	0	1	1	1	0	1	1	1	1	1	0	1	0	1
Asplenium	8	C	17	DpnII, HpyCH4IV, NlaIII, HhaI	Av284b	no	N/A	0	72.4634	70.9539	93.75	100	0.19043	1	1	1	1	1	1	1	1	1	1	1	1	1	0	X	1
Asplenium	8	D	16	DpnII, HpyCH4IV, NlaIII, HhaI	Av284b	no	N/A	0	79.3605	77.7072	100	100	0.21875	1	1	1	1	1	1	1	1	1	1	1	1	1	1	0	0
Asplenium	8	E	23	DpnII, HpyCH4IV, NlaIII, HhaI	Av284b	no	N/A	0	90.361	88.4785	100	100	0.375	1	1	0	1	1	1	1	1	1	1	0	1	1	1	0	0																Asplenium Seq 1	D	2	20354228	Asplenium8E23
Asplenium	8	H	10	DpnII, HpyCH4IV, NlaIII, HhaI	Av284b	no	N/A	0	82.1847	80.4725	100	100	0.429688	1	1	0	0	1	1	0	1	1	1	1	1	0	1	1	0																Asplenium Seq 1	D	3	20354218	Asplenium8H10
Asplenium	8	J	7	DpnII, HpyCH4IV, NlaIII, HhaI	Av284b	no	N/A	0	72.9077	71.3888	100	100	0.117188	1	1	1	1	0	1	1	1	1	1	1	1	1	1	1	1																Asplenium Seq 1	D	4
Asplenium	8	L	6	DpnII, HpyCH4IV, NlaIII, HhaI	Av284b	no	N/A	0	83.3161	81.5803	100	100	0.433366	1	0	0	1	0	0	0	0	1	1	0	1	0	0	0	0																Asplenium Seq 1	D	5	20354211	Asplenium8L6
Asplenium	8	L	18	DpnII, HpyCH4IV, NlaIII, HhaI	Av284b	no	N/A	0	90.2764	88.3752	93.75	97.9167	0.433366	1	0	1	1	0	1	1	1	1	1	0	1	0	0	X	1
Asplenium	8	L	24	DpnII, HpyCH4IV, NlaIII, HhaI	Av284b	no	N/A	0	68.9477	67.5111	100	100	0.117188	1	1	1	1	1	1	1	1	1	1	1	1	1	1	0	1
Asplenium	9	A	3	DpnII, HpyCH4IV, NlaIII, HhaI	all viride samples except Av284b	yes	Av284b	1	89.1072	87.2507	100	100	0.496094	1	1	0	X	1	1	0	1	0	0	1	0	0	1	0	0
Asplenium	9	C	3	DpnII, HpyCH4IV, NlaIII, HhaI	all viride samples except Av284b	yes	Av284b	1	93.8309	91.8763	100	100	0.46875	0	1	0	1	1	1	0	0	0	0	1	0	0	1	0	0
Asplenium	9	C	6	DpnII, HpyCH4IV, NlaIII, HhaI	all viride samples except Av284b	yes	Av284b	1	78.0633	76.4369	87.5	100	0.339844	0	1	0	0	1	0	0	0	0	0	X	0	0	1	0	0
Asplenium	9	C	16	DpnII, HpyCH4IV, NlaIII, HhaI	all viride samples except Av284b	yes	Av284b	1	80.6653	78.9847	87.5	100	0.496094	1	1	0	1	1	1	0	1	0	0	1	0	X	1	0	0
Asplenium	9	C	18	DpnII, HpyCH4IV, NlaIII, HhaI	all viride samples except Av284b	yes	Av284b	1	93.7832	91.8294	100	100	0.46875	0	1	0	1	1	1	0	0	0	0	1	0	0	1	0	0
Asplenium	9	D	23	DpnII, HpyCH4IV, NlaIII, HhaI	all viride samples except Av284b	yes	Av284b	1	94.5966	92.6258	100	100	0.46875	0	1	0	1	1	1	0	0	0	0	1	0	0	1	0	0
Asplenium	9	E	3	DpnII, HpyCH4IV, NlaIII, HhaI	all viride samples except Av284b	yes	Av284b	1	81.6395	79.9386	87.5	100	0.459961	0	1	1	0	1	0	1	1	0	0	0	0	0	1	0	0																Asplenium Seq 1	D	6	20354219	Asplenium9E3
Asplenium	9	E	9	DpnII, HpyCH4IV, NlaIII, HhaI	all viride samples except Av284b	yes	Av284b	1	92.3772	90.4527	100	100	0.475586	0	1	0	1	1	1	0	0	0	0	1	0	0	1	0	0
Asplenium	9	E	21	DpnII, HpyCH4IV, NlaIII, HhaI	all viride samples except Av284b	yes	Av284b	1	93.7439	91.7909	100	100	0.46875	0	1	0	1	1	1	0	0	0	0	1	0	0	1	0	0
Asplenium	9	G	22	DpnII, HpyCH4IV, NlaIII, HhaI	all viride samples except Av284b	yes	Av284b	1	94.8028	92.8278	100	100	0.46875	0	1	0	1	1	1	0	0	0	0	1	0	0	1	0	0																Asplenium Seq 1	D	7	20354215	Asplenium9G22
Asplenium	9	J	7	DpnII, HpyCH4IV, NlaIII, HhaI	all viride samples except Av284b	yes	Av284b	1	96.0603	94.059	100	100	0.46875	0	1	0	1	1	1	0	0	0	0	1	0	0	1	0	0
Asplenium	9	M	1	DpnII, HpyCH4IV, NlaIII, HhaI	all viride samples except Av284b	yes	Av284b	1	77.5562	75.9404	100	100	0.21875	1	0	0	1	0	0	0	0	0	0	0	0	0	0	0	0
Asplenium	9	M	4	DpnII, HpyCH4IV, NlaIII, HhaI	all viride samples except Av284b	yes	Av284b	1	94.5208	92.5516	100	100	0.46875	0	1	0	1	1	1	0	0	0	0	1	0	0	1	0	0
Asplenium	9	M	15	DpnII, HpyCH4IV, NlaIII, HhaI	all viride samples except Av284b	yes	Av284b	1	95.9351	93.9365	100	100	0.46875	0	1	0	1	1	1	0	0	0	0	1	0	0	1	0	0																Asplenium Seq 1	D	8	20354255	Asplenium9M15
Asplenium	9	M	19	DpnII, HpyCH4IV, NlaIII, HhaI	all viride samples except Av284b	yes	Av284b	1	94.6421	92.6704	100	100	0.46875	0	1	0	1	1	1	0	0	0	0	1	0	0	1	0	0
Asplenium	9	N	14	DpnII, HpyCH4IV, NlaIII, HhaI	all viride samples except Av284b	yes	Av284b	1	94.7677	92.7933	100	100	0.46875	0	1	0	1	1	1	0	0	0	0	1	0	0	1	0	0
Asplenium	9	N	15	DpnII, HpyCH4IV, NlaIII, HhaI	all viride samples except Av284b	yes	Av284b	1	95.8675	93.8703	100	100	0.46875	0	1	0	1	1	1	0	0	0	0	1	0	0	1	0	0
Asplenium	9	P	1	DpnII, HpyCH4IV, NlaIII, HhaI	all viride samples except Av284b	yes	Av284b	1	91.9882	90.0718	100	100	0.46875	0	1	0	1	1	1	0	0	0	0	1	0	0	1	0	0																Asplenium Seq 1	D	9	20354268	Asplenium9P1
Asplenium	9	P	8	DpnII, HpyCH4IV, NlaIII, HhaI	all viride samples except Av284b	yes	Av284b	1	84.7438	83.0356	100	100	0.459961	0	1	0	1	1	1	0	0	0	0	1	0	0	1	0	0																Asplenium Seq 1	D	10	20354269	Asplenium9P8
																																													Asplenium Seq 1	D	11
Asplenium	9	P	10	DpnII, HpyCH4IV, NlaIII, HhaI	all viride samples except Av284b	yes	Av284b	1	94.0544	92.095	100	100	0.46875	0	1	0	1	1	1	0	0	0	0	1	0	0	1	0	0
Asplenium	10	B	15	DpnII, HpyCH4IV, NlaIII, HhaI	all viride samples except Av284b	yes	Av284b	1	93.4432	91.5057	93.75	97.9167	0.475586	0	1	0	1	1	1	0	0	0	0	1	0	0	1	0	0
Asplenium	10	B	23	DpnII, HpyCH4IV, NlaIII, HhaI	all viride samples except Av284b	yes	Av284b	1	94.7001	92.7272	100	100	0.46875	0	1	0	1	1	1	0	0	0	0	1	0	0	1	0	0
Asplenium	10	C	9	DpnII, HpyCH4IV, NlaIII, HhaI	all viride samples except Av284b	yes	Av284b	1	92.1758	90.2556	93.75	100	0.475586	0	1	0	1	1	1	0	0	0	0	1	0	0	1	0	0
Asplenium	10	C	17	DpnII, HpyCH4IV, NlaIII, HhaI	all viride samples except Av284b	yes	Av284b	1	93.5532	91.6041	100	100	0.46875	0	1	0	1	1	1	0	0	0	0	1	0	0	1	0	0
Asplenium	10	D	3	DpnII, HpyCH4IV, NlaIII, HhaI	all viride samples except Av284b	yes	Av284b	1	80.8711	79.1946	100	100	0.496094	1	1	0	1	1	X	0	1	0	0	1	0	0	1	0	0																Asplenium Seq 1	D	12	20354261	Asplenium10D3
Asplenium	10	E	5	DpnII, HpyCH4IV, NlaIII, HhaI	all viride samples except Av284b	yes	Av284b	1	83.5802	81.8215	93.75	100	0.454514	1	0	1	1	0	1	1	1	0	1	0	1	1	0	X	1																Asplenium Seq 1	E	1	20354274	Asplenium10E5
Asplenium	10	F	20	DpnII, HpyCH4IV, NlaIII, HhaI	all viride samples except Av284b	yes	Av284b	1	89.3485	87.4871	100	100	0.5	1	1	0	1	1	1	0	1	0	0	1	0	0	1	0	0
Asplenium	10	F	22	DpnII, HpyCH4IV, NlaIII, HhaI	all viride samples except Av284b	yes	Av284b	1	93.3826	91.4372	100	100	0.46875	0	1	0	1	1	1	0	0	0	0	1	0	0	1	0	0
Asplenium	10	G	17	DpnII, HpyCH4IV, NlaIII, HhaI	all viride samples except Av284b	yes	Av284b	1	81.971	80.3963	93.75	97.9167	0.483347	1	0	0	1	0	1	0	0	1	0	X	0	1	1	0	0
Asplenium	10	H	11	DpnII, HpyCH4IV, NlaIII, HhaI	all viride samples except Av284b	yes	Av284b	1	93.8417	91.8866	100	100	0.46875	0	1	0	1	1	1	0	0	0	0	1	0	0	1	0	0
Asplenium	10	J	11	DpnII, HpyCH4IV, NlaIII, HhaI	all viride samples except Av284b	yes	Av284b	1	92.3575	90.4334	100	100	0.449219	0	1	0	1	1	X	0	0	0	0	1	0	0	1	0	0
Asplenium	10	L	2	DpnII, HpyCH4IV, NlaIII, HhaI	all viride samples except Av284b	yes	Av284b	1	90.7761	88.8849	100	100	0.46875	0	1	0	1	1	1	0	0	0	0	1	0	0	1	0	0
Asplenium	10	M	17	DpnII, HpyCH4IV, NlaIII, HhaI	all viride samples except Av284b	yes	Av284b	1	94.4643	92.4963	100	100	0.46875	0	1	0	1	1	1	0	0	0	0	1	0	0	1	0	0
Asplenium	10	M	18	DpnII, HpyCH4IV, NlaIII, HhaI	all viride samples except Av284b	yes	Av284b	1	95.9074	93.9093	100	100	0.46875	0	1	0	1	1	1	0	0	0	0	1	0	0	1	0	0
Asplenium	10	M	19	DpnII, HpyCH4IV, NlaIII, HhaI	all viride samples except Av284b	yes	Av284b	1	75.7675	74.1885	100	100	0.241211	0	0	1	0	0	0	0	0	0	0	0	0	1	0	X	0																Asplenium Seq 1	E	2	20354231	Asplenium10M19
Asplenium	10	M	21	DpnII, HpyCH4IV, NlaIII, HhaI	all viride samples except Av284b	yes	Av284b	1	92.9098	90.9741	100	100	0.46875	0	1	0	1	1	1	0	0	0	0	1	0	0	1	0	0
Asplenium	10	M	23	DpnII, HpyCH4IV, NlaIII, HhaI	all viride samples except Av284b	yes	Av284b	1	93.945	91.9878	100	100	0.46875	0	1	0	1	1	1	0	0	0	0	1	0	0	1	0	0
Asplenium	10	N	22	DpnII, HpyCH4IV, NlaIII, HhaI	all viride samples except Av284b	yes	Av284b	1	92.0235	90.1063	100	100	0.46875	0	1	0	1	1	1	0	0	0	0	1	0	0	1	0	0
Asplenium	11	A	1	DpnII, HpyCH4IV, NlaIII, HhaI	all Asplenium samples except Av284b	yes	Av284b	1	78.4833	76.8482	100	100	0.21875	0	0	0	0	0	0	0	0	0	0	0	0	0	0	1	1																Asplenium Seq 1	E	3	20354267	Asplenium11A1
Asplenium	11	B	10	DpnII, HpyCH4IV, NlaIII, HhaI	all Asplenium samples except Av284b	yes	Av284b	1	88.9697	87.1161	100	100	0.46875	0	1	0	1	1	1	0	0	0	0	1	0	0	1	0	0
Asplenium	11	B	13	DpnII, HpyCH4IV, NlaIII, HhaI	all Asplenium samples except Av284b	yes	Av284b	1	83.4435	81.7425	100	100	0.471628	1	1	1	1	1	0	1	1	0	0	0	0	1	1	0	1																Asplenium Seq 1	E	4	20354265	Asplenium11B13
Asplenium	11	B	15	DpnII, HpyCH4IV, NlaIII, HhaI	all Asplenium samples except Av284b	yes	Av284b	1	94.202	92.2394	100	100	0.46875	0	1	0	1	1	1	0	0	0	0	1	0	0	1	0	0
Asplenium	11	B	17	DpnII, HpyCH4IV, NlaIII, HhaI	all Asplenium samples except Av284b	yes	Av284b	1	92.0183	90.1012	100	100	0.46875	0	1	0	1	1	1	0	0	0	0	1	0	0	1	0	0
Asplenium	11	B	23	DpnII, HpyCH4IV, NlaIII, HhaI	all Asplenium samples except Av284b	yes	Av284b	1	88.4524	86.6096	93.75	100	0.241211	0	0	0	0	0	0	0	0	0	0	0	0	0	0	1	1																Asplenium Seq 1	E	5
Asplenium	11	C	1	DpnII, HpyCH4IV, NlaIII, HhaI	all Asplenium samples except Av284b	yes	Av284b	1	92.1222	90.203	100	100	0.480469	0	1	0	1	1	1	0	0	0	0	1	0	0	1	X	0
Asplenium	11	C	3	DpnII, HpyCH4IV, NlaIII, HhaI	all Asplenium samples except Av284b	yes	Av284b	1	86.5814	84.8474	100	100	0.389662	0	0	1	1	0	0	0	0	1	X	0	0	1	0	0	0																Asplenium Seq 1	E	6	20354249	Asplenium11C3
Asplenium	11	C	7	DpnII, HpyCH4IV, NlaIII, HhaI	all Asplenium samples except Av284b	yes	Av284b	1	80.119	78.4498	100	100	0.117188	0	0	0	0	0	0	0	0	0	0	0	0	0	0	1	0
Asplenium	11	C	9	DpnII, HpyCH4IV, NlaIII, HhaI	all Asplenium samples except Av284b	yes	Av284b	1	79.2698	79.7188	100	100	0.194336	0	0	0	0	0	0	0	0	0	0	0	0	0	0	1	1
Asplenium	11	C	10	DpnII, HpyCH4IV, NlaIII, HhaI	all Asplenium samples except Av284b	yes	Av284b	1	69.3337	67.8892	93.75	100	0.0888675	1	1	1	1	1	1	1	1	1	1	1	1	1	1	0	1																Asplenium Seq 1	E	7
Asplenium	11	C	16	DpnII, HpyCH4IV, NlaIII, HhaI	all Asplenium samples except Av284b	yes	Av284b	1	83.6565	81.9137	100	100	0.117188	0	0	0	0	0	0	0	0	0	0	0	0	0	0	1	0
Asplenium	11	C	17	DpnII, HpyCH4IV, NlaIII, HhaI	all Asplenium samples except Av284b	yes	Av284b	1	81.1992	79.5076	100	100	0.117188	0	0	0	0	0	0	0	0	0	0	0	0	0	0	1	0
Asplenium	11	C	21	DpnII, HpyCH4IV, NlaIII, HhaI	all Asplenium samples except Av284b	yes	Av284b	1	80.6336	79.8411	93.75	100	0.143555	0	0	0	0	0	0	0	0	0	0	0	0	0	0	1	0
Asplenium	11	D	4	DpnII, HpyCH4IV, NlaIII, HhaI	all Asplenium samples except Av284b	yes	Av284b	1	94.5069	92.538	100	100	0.46875	0	1	0	1	1	1	0	0	0	0	1	0	0	1	0	0
Asplenium	11	D	12	DpnII, HpyCH4IV, NlaIII, HhaI	all Asplenium samples except Av284b	yes	Av284b	1	70.7106	66.8612	100	97.9167	0.219245	0	0	X	0	0	0	0	0	0	0	0	0	0	0	1	1
Asplenium	11	D	16	DpnII, HpyCH4IV, NlaIII, HhaI	all Asplenium samples except Av284b	yes	Av284b	1	89.0854	87.2295	93.75	100	0.241211	0	0	0	0	0	0	0	0	0	0	0	0	0	0	1	1
Asplenium	11	E	1	DpnII, HpyCH4IV, NlaIII, HhaI	all Asplenium samples except Av284b	yes	Av284b	1	78.6513	77.0127	100	100	0.21875	0	0	0	0	0	0	0	0	0	0	0	0	0	0	1	1
Asplenium	11	E	7	DpnII, HpyCH4IV, NlaIII, HhaI	all Asplenium samples except Av284b	yes	Av284b	1	87.4783	85.6558	100	100	0.5	1	1	0	1	1	1	0	1	0	0	1	0	0	1	0	0																Asplenium Seq 1	E	8	20354213	Asplenium11E7
Asplenium	11	E	9	DpnII, HpyCH4IV, NlaIII, HhaI	all Asplenium samples except Av284b	yes	Av284b	1	93.9882	92.0302	100	100	0.46875	0	1	0	1	1	1	0	0	0	0	1	0	0	1	0	0
Asplenium	11	E	15	DpnII, HpyCH4IV, NlaIII, HhaI	all Asplenium samples except Av284b	yes	Av284b	1	92.5048	90.5776	100	100	0.46875	0	1	0	1	1	1	0	0	0	0	1	0	0	1	0	0
Asplenium	11	E	23	DpnII, HpyCH4IV, NlaIII, HhaI	all Asplenium samples except Av284b	yes	Av284b	1	67.008	66.023	100	100	0.167969	0	0	0	0	0	0	0	0	0	0	0	0	0	0	1	X																Asplenium Seq 1	E	9	20354234	Asplenium11E23
Asplenium	11	F	4	DpnII, HpyCH4IV, NlaIII, HhaI	all Asplenium samples except Av284b	yes	Av284b	1	77.3429	77.6136	93.75	100	0.216797	0	0	0	0	0	0	0	0	0	0	0	0	0	X	1	1
Asplenium	11	F	11	DpnII, HpyCH4IV, NlaIII, HhaI	all Asplenium samples except Av284b	yes	Av284b	1	69.3541	68.3603	93.75	97.9167	0.146003	0	0	0	0	0	0	0	0	0	0	0	0	0	0	1	X
Asplenium	11	F	12	DpnII, HpyCH4IV, NlaIII, HhaI	all Asplenium samples except Av284b	yes	Av284b	1	92.4804	90.5538	93.75	100	0.241211	0	0	0	0	0	0	0	0	0	0	0	0	0	X	1	1
Asplenium	11	F	14	DpnII, HpyCH4IV, NlaIII, HhaI	all Asplenium samples except Av284b	yes	Av284b	1	96.0055	94.0054	100	100	0.46875	0	1	0	1	1	1	0	0	0	0	1	0	0	1	0	0
Asplenium	11	G	3	DpnII, HpyCH4IV, NlaIII, HhaI	all Asplenium samples except Av284b	yes	Av284b	1	84.3308	82.8352	93.75	100	0.341797	0	0	1	0	0	0	1	0	0	0	0	0	1	0	0	0																Asplenium Seq 1	E	10	20354262	Asplenium11G3
Asplenium	11	G	11	DpnII, HpyCH4IV, NlaIII, HhaI	all Asplenium samples except Av284b	yes	Av284b	1	96.126	94.1234	100	100	0.46875	0	1	0	1	1	1	0	0	0	0	1	0	0	1	0	0
Asplenium	11	G	18	DpnII, HpyCH4IV, NlaIII, HhaI	all Asplenium samples except Av284b	yes	Av284b	1	75.2799	74.7467	100	100	0.117188	0	0	0	0	0	0	0	0	0	0	0	0	0	0	1	0
Asplenium	11	G	19	DpnII, HpyCH4IV, NlaIII, HhaI	all Asplenium samples except Av284b	yes	Av284b	1	77.1495	76.4384	93.75	100	0.169922	0	0	0	0	0	0	0	0	0	0	0	0	0	0	1	0
Asplenium	11	H	15	DpnII, HpyCH4IV, NlaIII, HhaI	all Asplenium samples except Av284b	yes	Av284b	1	74.0732	72.5298	100	100	0.117188	0	0	0	0	0	0	0	0	0	0	0	0	0	0	1	0
Asplenium	11	H	19	DpnII, HpyCH4IV, NlaIII, HhaI	all Asplenium samples except Av284b	yes	Av284b	1	95.0282	93.0484	100	100	0.46875	0	1	0	1	1	1	0	0	0	0	1	0	0	1	0	0
Asplenium	11	H	20	DpnII, HpyCH4IV, NlaIII, HhaI	all Asplenium samples except Av284b	yes	Av284b	1	82.8998	81.1728	100	100	0.194336	0	0	0	0	0	0	0	0	0	0	0	0	0	0	1	X
Asplenium	11	I	15	DpnII, HpyCH4IV, NlaIII, HhaI	all Asplenium samples except Av284b	yes	Av284b	1	62.7422	61.3742	100	91.6667	0.122804	1	1	1	1	1	1	1	1	1	1	1	1	1	1	0	1																Asplenium Seq 1	E	11	20354223	Asplenium11I15
Asplenium	11	J	2	DpnII, HpyCH4IV, NlaIII, HhaI	all Asplenium samples except Av284b	yes	Av284b	1	74.7275	73.1703	100	100	0.117188	0	0	0	0	0	0	0	0	0	0	0	0	0	0	1	0
Asplenium	11	J	24	DpnII, HpyCH4IV, NlaIII, HhaI	all Asplenium samples except Av284b	yes	Av284b	1	77.7413	76.1216	100	100	0.21875	0	0	0	0	0	0	0	0	0	0	0	0	0	0	1	1																Asplenium Seq 1	E	12	20354251	Asplenium11J24
Asplenium	11	K	1	DpnII, HpyCH4IV, NlaIII, HhaI	all Asplenium samples except Av284b	yes	Av284b	1	95.2451	93.2608	100	100	0.46875	0	1	0	1	1	1	0	0	0	0	1	0	0	1	0	0
Asplenium	11	K	3	DpnII, HpyCH4IV, NlaIII, HhaI	all Asplenium samples except Av284b	yes	Av284b	1	78.937	77.2924	100	100	0.117188	0	0	0	0	0	0	0	0	0	0	0	0	0	0	1	0
Asplenium	11	K	17	DpnII, HpyCH4IV, NlaIII, HhaI	all Asplenium samples except Av284b	yes	Av284b	1	77.4211	76.3745	100	100	0.143555	0	0	0	0	0	0	0	0	0	0	0	0	0	0	1	0
Asplenium	11	K	18	DpnII, HpyCH4IV, NlaIII, HhaI	all Asplenium samples except Av284b	yes	Av284b	1	88.3446	86.504	100	100	0.5	1	1	0	1	1	1	0	1	0	0	1	0	0	1	0	0																Asplenium Seq 1	F	1
Asplenium	11	K	22	DpnII, HpyCH4IV, NlaIII, HhaI	all Asplenium samples except Av284b	yes	Av284b	1	76.5205	76.5876	100	100	0.143555	0	0	0	0	0	0	0	0	0	0	0	0	0	0	1	0
Asplenium	11	L	10	DpnII, HpyCH4IV, NlaIII, HhaI	all Asplenium samples except Av284b	yes	Av284b	1	89.4628	87.599	100	100	0.480469	0	1	0	1	1	1	0	0	0	0	1	0	0	1	X	0
Asplenium	11	L	17	DpnII, HpyCH4IV, NlaIII, HhaI	all Asplenium samples except Av284b	yes	Av284b	1	80.195	79.0719	93.75	100	0.143555	0	0	0	0	0	0	0	0	0	0	0	0	0	0	1	X
Asplenium	11	M	11	DpnII, HpyCH4IV, NlaIII, HhaI	all Asplenium samples except Av284b	yes	Av284b	1	74.1224	72.831	100	97.9167	0.170977	0	0	0	0	0	0	0	0	0	0	0	0	0	0	1	X
Asplenium	11	M	12	DpnII, HpyCH4IV, NlaIII, HhaI	all Asplenium samples except Av284b	yes	Av284b	1	79.8603	78.1965	100	100	0.339844	0	1	1	1	1	1	1	1	0	0	1	1	1	1	X	1																Asplenium Seq 1	F	2
Asplenium	11	N	7	DpnII, HpyCH4IV, NlaIII, HhaI	all Asplenium samples except Av284b	yes	Av284b	1	80.6511	81.3401	100	100	0.167969	0	0	0	0	0	0	0	0	0	0	0	0	0	0	1	X
Asplenium	11	N	13	DpnII, HpyCH4IV, NlaIII, HhaI	all Asplenium samples except Av284b	yes	Av284b	1	80.2066	80.6245	93.75	100	0.143555	0	0	0	0	0	0	0	0	0	0	0	0	0	0	1	0
Asplenium	11	N	14	DpnII, HpyCH4IV, NlaIII, HhaI	all Asplenium samples except Av284b	yes	Av284b	1	94.4021	92.4354	100	100	0.46875	0	1	0	1	1	1	0	0	0	0	1	0	0	1	0	0
Asplenium	11	N	18	DpnII, HpyCH4IV, NlaIII, HhaI	all Asplenium samples except Av284b	yes	Av284b	1	88.0865	86.2514	93.75	100	0.241211	0	0	0	0	0	0	0	0	0	0	0	0	0	0	1	1																Asplenium Seq 1	F	3	20354254	Asplenium11N18
Asplenium	11	N	23	DpnII, HpyCH4IV, NlaIII, HhaI	all Asplenium samples except Av284b	yes	Av284b	1	79.4481	77.793	100	100	0.194336	0	0	0	0	0	0	0	0	0	0	0	0	0	0	1	X
Asplenium	11	O	7	DpnII, HpyCH4IV, NlaIII, HhaI	all Asplenium samples except Av284b	yes	Av284b	1	77.0303	75.4256	100	100	0.117188	0	0	0	0	0	0	0	0	0	0	0	0	0	0	1	0
Asplenium	11	O	9	DpnII, HpyCH4IV, NlaIII, HhaI	all Asplenium samples except Av284b	yes	Av284b	1	76.273	74.684	87.5	100	0.167969	0	0	0	0	0	0	0	0	0	0	0	0	0	0	1	0
Asplenium	11	O	13	DpnII, HpyCH4IV, NlaIII, HhaI	all Asplenium samples except Av284b	yes	Av284b	1	75.0096	73.4469	100	100	0.167969	0	0	0	0	0	0	0	0	0	0	0	0	0	0	1	X
Asplenium	11	O	15	DpnII, HpyCH4IV, NlaIII, HhaI	all Asplenium samples except Av284b	yes	Av284b	1	88.9886	87.1347	100	100	0.480469	X	1	0	1	1	1	0	0	0	0	1	0	0	1	0	0																Asplenium Seq 1	F	4	20354250	Asplenium11O15
Asplenium	11	O	15	DpnII, HpyCH4IV, NlaIII, HhaI	all Asplenium samples except Av284b	yes	Av284b	1																																					Asplenium Seq 1	F	5
Asplenium	11	O	17	DpnII, HpyCH4IV, NlaIII, HhaI	all Asplenium samples except Av284b	yes	Av284b	1	93.2111	91.2692	100	100	0.46875	0	1	0	1	1	1	0	0	0	0	1	0	0	1	0	0
Asplenium	11	P	5	DpnII, HpyCH4IV, NlaIII, HhaI	all Asplenium samples except Av284b	yes	Av284b	1	89.8	87.9292	100	100	0.323242	1	0	0	1	0	0	0	0	0	0	0	1	0	0	0	0																Asplenium Seq 1	F	6	20354275	Asplenium11P5
Asplenium	11	P	7	DpnII, HpyCH4IV, NlaIII, HhaI	all Asplenium samples except Av284b	yes	Av284b	1	73.3775	73.0281	93.75	97.9167	0.143555	0	0	0	0	0	0	0	0	0	0	0	0	0	0	1	0
Asplenium	11	P	11	DpnII, HpyCH4IV, NlaIII, HhaI	all Asplenium samples except Av284b	yes	Av284b	1	81.063	79.3741	100	100	0.167969	0	0	0	0	0	0	0	0	0	0	0	0	0	0	1	X
Asplenium	11	P	12	DpnII, HpyCH4IV, NlaIII, HhaI	all Asplenium samples except Av284b	yes	Av284b	1	75.7644	74.186	100	100	0.167969	0	0	0	0	0	0	0	0	0	0	0	0	0	0	1	X																Asplenium Seq 1	F	7	20354216	Asplenium11P12
Asplenium	11	P	13	DpnII, HpyCH4IV, NlaIII, HhaI	all Asplenium samples except Av284b	yes	Av284b	1	89.9932	88.1183	100	100	0.46875	0	1	0	1	1	1	0	0	0	0	1	0	0	1	0	0
Asplenium	11	P	21	DpnII, HpyCH4IV, NlaIII, HhaI	all Asplenium samples except Av284b	yes	Av284b	1	91.411	89.5066	100	100	0.480469	0	1	0	1	1	1	0	0	0	0	1	0	0	1	X	0
Asplenium	12	A	7	DpnII, HpyCH4IV, NlaIII, HhaI	all Asplenium samples except Av284b	yes	Av284b	1	93.0869	91.1476	100	100	0.46875	0	1	0	1	1	1	0	0	0	0	1	0	0	1	0	0
Asplenium	12	A	9	DpnII, HpyCH4IV, NlaIII, HhaI	all Asplenium samples except Av284b	yes	Av284b	1	94.8072	92.8321	100	100	0.46875	0	1	0	1	1	1	0	0	0	0	1	0	0	1	0	0
Asplenium	12	A	11	DpnII, HpyCH4IV, NlaIII, HhaI	all Asplenium samples except Av284b	yes	Av284b	1	94.5706	92.6004	100	100	0.46875	0	1	0	1	1	1	0	0	0	0	1	0	0	1	0	0
Asplenium	12	A	21	DpnII, HpyCH4IV, NlaIII, HhaI	all Asplenium samples except Av284b	yes	Av284b	1	89.667	87.7989	100	100	0.46875	0	1	0	1	1	1	0	0	0	0	1	0	0	1	0	0
Asplenium	12	B	1	DpnII, HpyCH4IV, NlaIII, HhaI	all Asplenium samples except Av284b	yes	Av284b	1	81.1356	79.4453	100	100	0.194336	0	0	0	0	0	0	0	0	0	0	0	0	0	0	1	X
Asplenium	12	B	3	DpnII, HpyCH4IV, NlaIII, HhaI	all Asplenium samples except Av284b	yes	Av284b	1	78.9231	77.2789	100	100	0.167969	0	0	0	0	0	0	0	0	0	0	0	0	0	0	1	X
Asplenium	12	B	8	DpnII, HpyCH4IV, NlaIII, HhaI	all Asplenium samples except Av284b	yes	Av284b	1	74.3091	74.4017	93.75	100	0.143555	0	0	0	0	0	0	0	0	0	0	0	0	0	0	1	X
Asplenium	12	B	22	DpnII, HpyCH4IV, NlaIII, HhaI	all Asplenium samples except Av284b	yes	Av284b	1	82.1428	80.4314	100	100	0.21875	0	0	0	0	0	0	0	0	0	0	0	0	0	0	1	1																Asplenium Seq 1	F	8	20354241	Asplenium12B22
Asplenium	12	C	12	DpnII, HpyCH4IV, NlaIII, HhaI	all Asplenium samples except Av284b	yes	Av284b	1	74.0892	75.1024	93.75	93.75	0.152222	0	0	0	0	0	0	0	0	0	0	0	0	0	0	1	0
Asplenium	12	C	16	DpnII, HpyCH4IV, NlaIII, HhaI	all Asplenium samples except Av284b	yes	Av284b	1	91.617	89.8279	100	93.75	0.474375	0	1	0	1	1	1	0	0	0	0	1	0	0	1	0	0
Asplenium	12	C	18	DpnII, HpyCH4IV, NlaIII, HhaI	all Asplenium samples except Av284b	yes	Av284b	1	74.195	72.8552	100	100	0.167969	0	0	0	0	0	0	0	0	0	0	0	0	0	0	1	X
Asplenium	12	D	10	DpnII, HpyCH4IV, NlaIII, HhaI	all Asplenium samples except Av284b	yes	Av284b	1	82.5976	80.8581	100	100	0.146003	0	0	0	0	0	1	0	0	0	0	0	0	0	0	X	0
Asplenium	12	D	11	DpnII, HpyCH4IV, NlaIII, HhaI	all Asplenium samples except Av284b	yes	Av284b	1	67.032	65.6355	100	100	0.167969	1	1	1	1	X	1	1	1	1	1	1	1	1	0	1	1																Asplenium Seq 1	F	9	20354266	Asplenium12D11
Asplenium	12	D	14	DpnII, HpyCH4IV, NlaIII, HhaI	all Asplenium samples except Av284b	yes	Av284b	1	76.9562	75.353	100	100	0.167969	0	0	0	0	0	0	0	0	0	0	0	0	0	0	1	X
Asplenium	12	D	17	DpnII, HpyCH4IV, NlaIII, HhaI	all Asplenium samples except Av284b	yes	Av284b	1	94.1751	92.2131	100	100	0.46875	0	1	0	1	1	1	0	0	0	0	1	0	0	1	0	0
Asplenium	12	E	6	DpnII, HpyCH4IV, NlaIII, HhaI	all Asplenium samples except Av284b	yes	Av284b	1	90.1915	88.1872	93.75	93.75	0.405555	1	0	0	0	0	0	1	0	0	0	0	0	1	0	0	1																Asplenium Seq 1	F	10
Asplenium	12	E	19	DpnII, HpyCH4IV, NlaIII, HhaI	all Asplenium samples except Av284b	yes	Av284b	1	68.8338	67.3997	100	100	0.21875	0	0	0	0	0	0	0	0	0	0	0	0	0	0	1	1																Asplenium Seq 1	F	11	20354276	Asplenium12E19
Asplenium	12	F	8	DpnII, HpyCH4IV, NlaIII, HhaI	all Asplenium samples except Av284b	yes	Av284b	1	88.0807	86.2456	100	100	0.49974	1	1	0	1	1	1	0	1	0	0	1	0	0	1	0	0																Asplenium Seq 1	F	12
Asplenium	12	F	12	DpnII, HpyCH4IV, NlaIII, HhaI	all Asplenium samples except Av284b	yes	Av284b	1	83.6934	81.9498	93.75	100	0.241211	0	0	0	0	0	0	0	0	0	0	0	0	0	0	1	1
Asplenium	12	F	17	DpnII, HpyCH4IV, NlaIII, HhaI	all Asplenium samples except Av284b	yes	Av284b	1	83.7441	81.9994	100	100	0.475586	0	1	0	0	1	1	1	0	0	0	1	0	0	1	0	0																Asplenium Seq 1	G	1	20354263	Asplenium12F17
Asplenium	12	F	19	DpnII, HpyCH4IV, NlaIII, HhaI	all Asplenium samples except Av284b	yes	Av284b	1	76.7645	76.2402	100	100	0.194336	0	0	0	0	0	0	0	0	0	0	0	0	0	0	1	X
Asplenium	12	F	23	DpnII, HpyCH4IV, NlaIII, HhaI	all Asplenium samples except Av284b	yes	Av284b	1	87.5196	85.6963	93.75	100	0.466797	0	1	0	1	1	1	0	0	0	0	1	0	0	1	X	0
Asplenium	12	G	2	DpnII, HpyCH4IV, NlaIII, HhaI	all Asplenium samples except Av284b	yes	Av284b	1	74.8068	73.2483	100	100	0.19043	0	0	0	0	X	0	0	0	0	0	0	0	0	0	1	0
Asplenium	12	G	4	DpnII, HpyCH4IV, NlaIII, HhaI	all Asplenium samples except Av284b	yes	Av284b	1	84.4891	82.729	100	100	0.117188	0	0	0	0	0	0	0	0	0	0	0	0	0	0	1	0
Asplenium	12	G	10	DpnII, HpyCH4IV, NlaIII, HhaI	all Asplenium samples except Av284b	yes	Av284b	1	87.6697	85.8433	87.5	100	0.484375	0	1	0	1	1	1	0	0	0	0	1	0	0	1	X	0
Asplenium	12	G	13	DpnII, HpyCH4IV, NlaIII, HhaI	all Asplenium samples except Av284b	yes	Av284b	1	71.2334	69.7493	100	100	0.117188	0	1	1	1	1	1	1	1	1	1	1	1	1	1	1	1																Asplenium Seq 1	G	2	20354272	Asplenium12G13
Asplenium	12	G	14	DpnII, HpyCH4IV, NlaIII, HhaI	all Asplenium samples except Av284b	yes	Av284b	1	74.7079	73.1495	100	100	0.169729	0	0	0	0	0	0	0	0	0	0	0	0	0	0	1	X
Asplenium	12	G	18	DpnII, HpyCH4IV, NlaIII, HhaI	all Asplenium samples except Av284b	yes	Av284b	1	72.5488	72.7111	93.75	100	0.169922	0	0	0	0	0	0	0	0	0	0	0	0	0	0	1	X
Asplenium	12	G	20	DpnII, HpyCH4IV, NlaIII, HhaI	all Asplenium samples except Av284b	yes	Av284b	1	74.3201	72.7716	93.75	100	0.169922	0	0	0	0	0	0	0	0	0	0	0	0	0	0	1	0
Asplenium	12	G	22	DpnII, HpyCH4IV, NlaIII, HhaI	all Asplenium samples except Av284b	yes	Av284b	1	76.1949	78.6178	100	97.9167	0.145315	0	0	0	0	0	0	0	0	0	0	0	0	0	0	1	X
Asplenium	12	H	3	DpnII, HpyCH4IV, NlaIII, HhaI	all Asplenium samples except Av284b	yes	Av284b	1	81.7912	80.4006	93.75	100	0.216797	0	0	0	0	0	0	0	0	0	0	0	0	0	0	1	X
Asplenium	12	H	16	DpnII, HpyCH4IV, NlaIII, HhaI	all Asplenium samples except Av284b	yes	Av284b	1	69.8111	68.3567	93.75	100	0.194336	1	1	1	1	X	1	1	1	1	1	1	1	1	0	1	1																Asplenium Seq 1	G	3	20354229	Asplenium12H16
Asplenium	12	H	20	DpnII, HpyCH4IV, NlaIII, HhaI	all Asplenium samples except Av284b	yes	Av284b	1	67.5072	66.3932	93.75	100	0.143555	0	0	0	0	0	0	0	0	0	0	0	0	0	0	1	0
Asplenium	12	I	16	DpnII, HpyCH4IV, NlaIII, HhaI	all Asplenium samples except Av284b	yes	Av284b	1	92.7783	90.8245	100	100	0.471628	0	1	0	1	1	1	0	0	0	0	1	0	0	1	0	0
Asplenium	12	I	19	DpnII, HpyCH4IV, NlaIII, HhaI	all Asplenium samples except Av284b	yes	Av284b	1	80.9781	79.2913	100	100	0.167969	0	0	0	0	0	0	0	0	0	0	0	0	0	0	1	X
Asplenium	12	I	22	DpnII, HpyCH4IV, NlaIII, HhaI	all Asplenium samples except Av284b	yes	Av284b	1	90.997	89.1105	100	100	0.487305	0	1	0	1	1	1	0	0	0	0	1	0	0	1	X	0
Asplenium	12	J	10	DpnII, HpyCH4IV, NlaIII, HhaI	all Asplenium samples except Av284b	yes	Av284b	1	80.1355	81.7378	100	100	0.194336	0	0	0	0	0	0	0	0	0	0	0	0	0	0	1	X
Asplenium	12	J	13	DpnII, HpyCH4IV, NlaIII, HhaI	all Asplenium samples except Av284b	yes	Av284b	1	93.7612	91.8078	100	100	0.46875	0	1	0	1	1	1	0	0	0	0	1	0	0	1	0	0
Asplenium	12	K	5	DpnII, HpyCH4IV, NlaIII, HhaI	all Asplenium samples except Av284b	yes	Av284b	1	94.9257	92.9481	100	100	0.46875	0	1	0	1	1	1	0	0	0	0	1	0	0	1	0	0
Asplenium	12	K	10	DpnII, HpyCH4IV, NlaIII, HhaI	all Asplenium samples except Av284b	yes	Av284b	1	83.6887	81.9451	87.5	100	0.487305	0	1	0	1	1	1	0	0	0	0	1	0	0	1	0	0																Asplenium Seq 1	G	4
Asplenium	12	K	11	DpnII, HpyCH4IV, NlaIII, HhaI	all Asplenium samples except Av284b	yes	Av284b	1	66.3172	66.6605	100	95.8333	0.146003	0	0	0	0	0	0	0	0	0	0	0	0	0	0	1	0
Asplenium	12	K	13	DpnII, HpyCH4IV, NlaIII, HhaI	all Asplenium samples except Av284b	yes	Av284b	1	91.4203	89.5157	100	100	0.46875	0	1	0	1	1	1	0	0	0	0	1	0	0	1	0	0
Asplenium	12	K	24	DpnII, HpyCH4IV, NlaIII, HhaI	all Asplenium samples except Av284b	yes	Av284b	1	71.6067	70.0799	100	100	0.224931	0	0	0	0	0	0	0	0	0	0	0	0	0	0	1	1																Asplenium Seq 1	G	5	20354238	Asplenium12K24
Asplenium	12	L	3	DpnII, HpyCH4IV, NlaIII, HhaI	all Asplenium samples except Av284b	yes	Av284b	1	71.4059	71.9877	100	100	0.194336	0	0	0	0	0	0	0	0	0	0	0	0	0	0	1	X
Asplenium	12	L	20	DpnII, HpyCH4IV, NlaIII, HhaI	all Asplenium samples except Av284b	yes	Av284b	1	75.9895	74.4388	93.75	100	0.143555	0	0	0	0	0	0	0	0	0	0	0	0	0	0	1	0
Asplenium	12	M	3	DpnII, HpyCH4IV, NlaIII, HhaI	all Asplenium samples except Av284b	yes	Av284b	1	70.6986	69.9077	87.5	100	0.261719	0	0	0	0	0	0	0	0	0	0	0	0	0	0	1	1
Asplenium	12	M	6	DpnII, HpyCH4IV, NlaIII, HhaI	all Asplenium samples except Av284b	yes	Av284b	1	78.2161	77.8421	100	100	0.117188	0	0	0	0	0	0	0	0	0	0	0	0	0	0	1	0
Asplenium	12	N	9	DpnII, HpyCH4IV, NlaIII, HhaI	all Asplenium samples except Av284b	yes	Av284b	1	91.2149	89.3146	93.75	100	0.475586	0	1	0	1	1	1	0	0	0	0	1	0	0	1	0	0
Asplenium	12	O	8	DpnII, HpyCH4IV, NlaIII, HhaI	all Asplenium samples except Av284b	yes	Av284b	1	72.3694	70.8617	100	97.9167	0.146003	0	0	0	0	0	0	0	0	0	0	0	0	0	0	1	X
Asplenium	12	O	11	DpnII, HpyCH4IV, NlaIII, HhaI	all Asplenium samples except Av284b	yes	Av284b	1	76.2322	74.9159	100	100	0.194336	0	0	0	0	0	0	0	0	0	0	0	0	0	0	1	X
Asplenium	12	O	21	DpnII, HpyCH4IV, NlaIII, HhaI	all Asplenium samples except Av284b	yes	Av284b	1	87.5156	85.6923	100	100	0.21875	0	0	0	0	0	0	0	0	0	0	0	0	0	0	1	1
Asplenium	12	O	22	DpnII, HpyCH4IV, NlaIII, HhaI	all Asplenium samples except Av284b	yes	Av284b	1	73.5558	73.6523	93.75	97.9167	0.169922	0	0	0	0	0	0	0	0	0	0	0	0	0	0	1	1
Asplenium	12	P	11	DpnII, HpyCH4IV, NlaIII, HhaI	all Asplenium samples except Av284b	yes	Av284b	1	72.6271	71.7816	93.75	100	0.19043	0	0	0	0	0	0	0	0	0	0	0	0	0	0	1	X
Asplenium	12	P	19	DpnII, HpyCH4IV, NlaIII, HhaI	all Asplenium samples except Av284b	yes	Av284b	1	75.1818	73.6155	100	100	0.167969	0	0	0	0	0	0	0	0	0	0	0	0	0	0	1	X
Asplenium	12	P	21	DpnII, HpyCH4IV, NlaIII, HhaI	all Asplenium samples except Av284b	yes	Av284b	1	90.179	88.3003	100	100	0.496094	0	1	0	1	1	1	0	0	0	0	1	0	0	1	1	X
Asplenium	12	P	24	DpnII, HpyCH4IV, NlaIII, HhaI	all Asplenium samples except Av284b	yes	Av284b	1	89.7479	87.8782	100	100	0.46875	0	1	0	1	1	1	0	0	0	0	1	0	0	1	0	0
Asplenium	13	A	5	DpnII, HpyCH4IV, NlaIII, HhaI	all viride samples except Av284b	yes	Av284b	2	75.3504	73.7805	100	100	0.117188	1	1	1	1	1	1	1	1	1	1	1	1	1	1	0	1
Asplenium	13	A	7	DpnII, HpyCH4IV, NlaIII, HhaI	all viride samples except Av284b	yes	Av284b	2	84.5801	82.8183	93.75	100	0.323242	0	0	1	0	0	0	1	0	0	0	0	0	1	0	0	0
Asplenium	13	B	18	DpnII, HpyCH4IV, NlaIII, HhaI	all viride samples except Av284b	yes	Av284b	2	93.8568	91.9015	100	100	0.46875	0	1	0	1	1	1	0	0	0	0	1	0	0	1	0	0
Asplenium	13	C	9	DpnII, HpyCH4IV, NlaIII, HhaI	all viride samples except Av284b	yes	Av284b	2	72.1722	70.6686	93.75	100	0.139649	1	1	1	1	1	1	X	1	1	1	1	1	1	1	0	1
Asplenium	13	C	18	DpnII, HpyCH4IV, NlaIII, HhaI	all viride samples except Av284b	yes	Av284b	2	75.9335	74.3511	100	100	0.117188	0	0	0	0	0	1	0	0	0	0	0	0	0	0	0	0
Asplenium	13	D	4	DpnII, HpyCH4IV, NlaIII, HhaI	all viride samples except Av284b	yes	Av284b	2	77.8468	76.2255	100	100	0.221758	0	0	0	1	0	1	0	0	0	0	0	0	0	0	0	0																Asplenium Seq 1	G	6	20354222	Asplenium13D4
Asplenium	13	D	20	DpnII, HpyCH4IV, NlaIII, HhaI	all viride samples except Av284b	yes	Av284b	2	77.445	76.0376	100	100	0.241211	1	0	0	1	0	0	0	0	0	0	0	0	0	0	X	0
Asplenium	13	D	24	DpnII, HpyCH4IV, NlaIII, HhaI	all viride samples except Av284b	yes	Av284b	2	94.5484	92.5786	100	100	0.46875	0	1	0	1	1	1	0	0	0	0	1	0	0	1	0	0
Asplenium	13	E	17	DpnII, HpyCH4IV, NlaIII, HhaI	all viride samples except Av284b	yes	Av284b	2	64.1311	62.795	93.75	100	0.0888675	1	1	1	1	1	1	1	1	1	1	1	1	1	1	0	1
Asplenium	13	F	1	DpnII, HpyCH4IV, NlaIII, HhaI	all viride samples except Av284b	yes	Av284b	2	64.8188	63.4684	93.75	100	0.0888675	1	1	1	1	1	1	1	1	1	1	1	1	1	1	0	1
Asplenium	13	F	20	DpnII, HpyCH4IV, NlaIII, HhaI	all viride samples except Av284b	yes	Av284b	2	77.0612	75.7903	100	100	0.284193	1	0	0	1	0	0	0	0	0	0	0	0	0	0	X	0																Asplenium Seq 1	G	7	20354253	Asplenium13F20
Asplenium	13	F	23	DpnII, HpyCH4IV, NlaIII, HhaI	all viride samples except Av284b	yes	Av284b	2	82.9858	81.257	93.75	100	0.499024	0	1	0	0	1	1	1	1	0	0	1	0	X	1	0	1																Asplenium Seq 1	G	8	20354232	Asplenium13F23
Asplenium	13	G	2	DpnII, HpyCH4IV, NlaIII, HhaI	all viride samples except Av284b	yes	Av284b	2	68.3087	67.2815	93.75	100	0.115234	1	1	1	1	1	1	1	1	1	1	1	1	1	1	0	1
Asplenium	13	H	5	DpnII, HpyCH4IV, NlaIII, HhaI	all viride samples except Av284b	yes	Av284b	2	82.9974	81.2683	100	100	0.280274	0	0	0	1	0	1	0	0	0	0	0	0	0	0	X	0																Asplenium Seq 1	G	9	20354243	Asplenium13H5
Asplenium	13	H	19	DpnII, HpyCH4IV, NlaIII, HhaI	all viride samples except Av284b	yes	Av284b	2	93.3261	91.3819	100	100	0.46875	0	1	0	1	1	1	0	0	0	0	1	0	0	1	0	0
Asplenium	13	I	1	DpnII, HpyCH4IV, NlaIII, HhaI	all viride samples except Av284b	yes	Av284b	2	70.0761	68.6169	100	100	0.117188	1	1	1	1	1	1	1	1	1	1	1	1	1	1	0	1																Asplenium Seq 1	G	10	20354210	Asplenium13I1
Asplenium	13	I	3	DpnII, HpyCH4IV, NlaIII, HhaI	all viride samples except Av284b	yes	Av284b	2	81.9519	80.2447	93.75	100	0.302735	0	0	1	0	0	0	1	0	0	0	0	0	1	X	0	0																Asplenium Seq 1	G	11	20354264	Asplenium13I3
Asplenium	13	I	18	DpnII, HpyCH4IV, NlaIII, HhaI	all viride samples except Av284b	yes	Av284b	2	67.3906	65.9866	100	100	0.146003	1	1	1	1	1	1	X	1	1	1	1	1	1	1	0	1
Asplenium	13	L	3	DpnII, HpyCH4IV, NlaIII, HhaI	all viride samples except Av284b	yes	Av284b	2	77.4223	75.8094	100	100	0.323242	1	1	1	1	0	1	1	1	1	1	1	1	1	1	0	0
Asplenium	13	L	5	DpnII, HpyCH4IV, NlaIII, HhaI	all viride samples except Av284b	yes	Av284b	2	93.1038	91.1641	100	100	0.46875	0	1	0	1	1	1	0	0	0	0	1	0	0	1	0	0
Asplenium	13	M	3	DpnII, HpyCH4IV, NlaIII, HhaI	all viride samples except Av284b	yes	Av284b	2	81.0844	79.395	100	100	0.117188	0	0	0	0	0	0	0	0	0	0	0	0	0	0	1	0
Asplenium	13	M	5	DpnII, HpyCH4IV, NlaIII, HhaI	all viride samples except Av284b	yes	Av284b	2	75.7246	74.147	100	97.9167	0.477951	0	1	1	0	1	1	1	1	0	0	1	0	X	1	0	1																Asplenium Seq 1	G	12	20354245	Asplenium13M5
Asplenium	13	M	15	DpnII, HpyCH4IV, NlaIII, HhaI	all viride samples except Av284b	yes	Av284b	2	77.9756	78.6286	100	100	0.117188	0	0	0	0	0	1	0	0	0	0	0	0	0	0	0	0																Asplenium Seq 1	H	1	20354205	Asplenium13M15
Asplenium	13	N	7	DpnII, HpyCH4IV, NlaIII, HhaI	all viride samples except Av284b	yes	Av284b	2	67.1794	65.7799	100	100	0.280274	1	0	1	1	X	1	1	1	1	1	1	1	1	1	0	1
Asplenium	13	O	2	DpnII, HpyCH4IV, NlaIII, HhaI	all viride samples except Av284b	yes	Av284b	2	91.0918	89.1941	100	100	0.46875	0	1	0	1	1	1	0	0	0	0	1	0	0	1	0	0
Asplenium	13	O	14	DpnII, HpyCH4IV, NlaIII, HhaI	all viride samples except Av284b	yes	Av284b	2	73.8515	72.313	93.75	100	0.194336	1	1	1	1	X	1	1	1	1	1	1	1	1	0	1	1
Asplenium	14	A	9	DpnII, HpyCH4IV, NlaIII, HhaI	all viride samples except Av284b	yes	Av284b	2	70.5199	69.0507	100	100	0.117188	1	1	1	1	1	1	1	1	1	1	1	1	1	1	0	1
Asplenium	14	A	18	DpnII, HpyCH4IV, NlaIII, HhaI	all viride samples except Av284b	yes	Av284b	2	76.5557	74.9607	100	100	0.117188	1	1	1	1	1	1	1	1	1	1	1	1	1	1	0	1
Asplenium	14	A	21	DpnII, HpyCH4IV, NlaIII, HhaI	all viride samples except Av284b	yes	Av284b	2	70.7627	69.2884	100	100	0.117188	1	0	0	0	0	0	0	0	0	0	0	0	0	0	0	0																Asplenium Seq 1	H	2
Asplenium	14	A	23	DpnII, HpyCH4IV, NlaIII, HhaI	all viride samples except Av284b	yes	Av284b	2	73.0688	71.5941	100	100	0.339844	0	1	1	1	1	1	1	1	0	0	1	1	1	1	X	1
Asplenium	14	B	5	DpnII, HpyCH4IV, NlaIII, HhaI	all viride samples except Av284b	yes	Av284b	2	64.9999	64.4773	93.75	100	0.169922	1	1	1	1	1	1	X	1	1	1	1	1	1	1	0	1
Asplenium	14	B	18	DpnII, HpyCH4IV, NlaIII, HhaI	all viride samples except Av284b	yes	Av284b	2	70.8269	69.351	100	100	0.117188	0	0	0	0	0	0	0	0	0	0	0	0	0	0	1	0
Asplenium	14	B	20	DpnII, HpyCH4IV, NlaIII, HhaI	all viride samples except Av284b	yes	Av284b	2	77.157	76.688	100	100	0.354492	1	0	0	1	0	0	0	0	0	0	0	1	0	0	0	0																Asplenium Seq 1	H	3	20354256	Asplenium14B20
Asplenium	14	C	7	DpnII, HpyCH4IV, NlaIII, HhaI	all viride samples except Av284b	yes	Av284b	2	94.2915	92.327	100	100	0.46875	0	1	0	1	1	1	0	0	0	0	1	0	0	1	0	0
Asplenium	14	E	5	DpnII, HpyCH4IV, NlaIII, HhaI	all viride samples except Av284b	yes	Av284b	2	95.3468	93.3604	100	100	0.46875	0	1	0	1	1	1	0	0	0	0	1	0	0	1	0	0
Asplenium	14	I	1	DpnII, HpyCH4IV, NlaIII, HhaI	all viride samples except Av284b	yes	Av284b	2	92.1014	90.1157	100	93.75	0.120816	0	0	0	0	0	0	0	0	0	0	1	0	0	0	0	0
Asplenium	14	I	15	DpnII, HpyCH4IV, NlaIII, HhaI	all viride samples except Av284b	yes	Av284b	2	82.8542	81.1281	93.75	100	0.28418	0	0	1	0	0	0	0	0	0	0	0	0	0	0	X	1																Asplenium Seq 1	H	4	20354273	Asplenium14I15
Asplenium	14	M	24	DpnII, HpyCH4IV, NlaIII, HhaI	all viride samples except Av284b	yes	Av284b	2	92.4655	90.5391	100	100	0.46875	0	1	0	1	1	1	0	0	0	0	1	0	0	1	0	0
Asplenium	15	A	2	DpnII, HpyCH4IV, NlaIII, HhaI	all Asplenium samples except Av284b	yes	Av284b	2	75.1127	73.5478	100	100	0.167969	0	0	0	0	0	0	0	0	0	0	0	0	0	0	1	X
Asplenium	15	A	17	DpnII, HpyCH4IV, NlaIII, HhaI	all Asplenium samples except Av284b	yes	Av284b	2	77.9198	76.2964	93.75	100	0.19043	0	0	0	0	0	0	0	0	0	0	0	0	0	0	1	X
Asplenium	15	A	22	DpnII, HpyCH4IV, NlaIII, HhaI	all Asplenium samples except Av284b	yes	Av284b	2	69.5952	68.1452	93.75	100	0.143555	0	0	0	0	0	0	0	0	0	0	0	0	0	0	1	0
Asplenium	15	B	1	DpnII, HpyCH4IV, NlaIII, HhaI	all Asplenium samples except Av284b	yes	Av284b	2	75.2071	74.0419	100	100	0.117188	0	0	0	0	0	0	0	0	0	0	0	0	0	0	1	0
Asplenium	15	B	3	DpnII, HpyCH4IV, NlaIII, HhaI	all Asplenium samples except Av284b	yes	Av284b	2	77.2646	75.6545	100	100	0.143555	0	0	0	0	0	0	0	0	0	0	0	0	0	0	1	X
Asplenium	15	B	8	DpnII, HpyCH4IV, NlaIII, HhaI	all Asplenium samples except Av284b	yes	Av284b	2	91.7081	89.7975	100	100	0.21875	0	0	0	0	0	0	0	0	0	0	0	0	0	0	1	1
Asplenium	15	B	9	DpnII, HpyCH4IV, NlaIII, HhaI	all Asplenium samples except Av284b	yes	Av284b	2	76.5568	74.9611	100	100	0.117188	0	0	0	0	0	0	0	0	0	0	0	0	0	0	1	0
Asplenium	15	B	13	DpnII, HpyCH4IV, NlaIII, HhaI	all Asplenium samples except Av284b	yes	Av284b	2	67.4573	66.0518	93.75	100	0.143555	0	0	0	0	0	0	0	0	0	0	0	0	0	0	1	0
Asplenium	15	B	15	DpnII, HpyCH4IV, NlaIII, HhaI	all Asplenium samples except Av284b	yes	Av284b	2	71.9057	70.4076	100	100	0.167969	0	0	0	0	0	0	0	0	0	0	0	0	0	0	1	X
Asplenium	15	C	10	DpnII, HpyCH4IV, NlaIII, HhaI	all Asplenium samples except Av284b	yes	Av284b	2	69.4788	68.0312	100	100	0.19043	1	1	1	X	1	1	1	1	1	1	1	1	1	1	0	1
Asplenium	15	C	19	DpnII, HpyCH4IV, NlaIII, HhaI	all Asplenium samples except Av284b	yes	Av284b	2	79.8447	78.1631	100	100	0.169729	0	0	0	0	0	0	0	0	0	0	0	0	0	0	1	X
Asplenium	15	C	23	DpnII, HpyCH4IV, NlaIII, HhaI	all Asplenium samples except Av284b	yes	Av284b	2	69.3457	68.0065	100	100	0.117188	0	0	0	0	0	0	0	0	0	0	0	0	0	0	1	0
Asplenium	15	D	3	DpnII, HpyCH4IV, NlaIII, HhaI	all Asplenium samples except Av284b	yes	Av284b	2	85.4246	85.8014	100	100	0.194336	0	0	0	0	0	0	0	0	0	0	0	0	0	0	1	X
Asplenium	15	D	10	DpnII, HpyCH4IV, NlaIII, HhaI	all Asplenium samples except Av284b	yes	Av284b	2	84.3495	82.5922	100	100	0.21875	0	0	0	0	0	0	0	0	0	0	0	0	0	0	1	1
Asplenium	15	D	12	DpnII, HpyCH4IV, NlaIII, HhaI	all Asplenium samples except Av284b	yes	Av284b	2	80.7425	79.0604	100	100	0.237305	0	0	X	0	0	0	0	0	0	0	0	0	0	0	1	1
Asplenium	15	E	11	DpnII, HpyCH4IV, NlaIII, HhaI	all Asplenium samples except Av284b	yes	Av284b	2	75.864	76.714	93.75	100	0.216797	0	0	0	0	0	0	0	0	0	0	0	0	0	0	1	X
Asplenium	15	E	18	DpnII, HpyCH4IV, NlaIII, HhaI	all Asplenium samples except Av284b	yes	Av284b	2	83.9689	82.2195	100	100	0.194336	0	0	0	0	0	0	0	0	0	0	0	0	0	0	1	1
Asplenium	15	E	19	DpnII, HpyCH4IV, NlaIII, HhaI	all Asplenium samples except Av284b	yes	Av284b	2	77.2047	76.0136	93.75	100	0.216797	0	0	0	0	0	0	0	0	0	0	0	0	0	0	1	1
Asplenium	15	F	6	DpnII, HpyCH4IV, NlaIII, HhaI	all Asplenium samples except Av284b	yes	Av284b	2	78.1423	76.4969	100	97.9167	0.169729	0	0	0	0	0	0	0	0	0	0	0	0	0	0	1	X
Asplenium	15	F	9	DpnII, HpyCH4IV, NlaIII, HhaI	all Asplenium samples except Av284b	yes	Av284b	2	73.6945	73.7897	100	100	0.194336	0	0	0	0	0	0	0	0	0	0	0	0	0	0	1	1
Asplenium	15	F	23	DpnII, HpyCH4IV, NlaIII, HhaI	all Asplenium samples except Av284b	yes	Av284b	2	86.2367	84.4401	100	100	0.21875	0	0	0	0	0	0	0	0	0	0	0	0	0	0	1	1
Asplenium	15	F	24	DpnII, HpyCH4IV, NlaIII, HhaI	all Asplenium samples except Av284b	yes	Av284b	2	73.8541	72.9257	93.75	97.9167	0.143555	0	0	0	0	0	0	0	0	0	0	0	0	0	0	1	0
Asplenium	15	G	1	DpnII, HpyCH4IV, NlaIII, HhaI	all Asplenium samples except Av284b	yes	Av284b	2	83.7161	81.9722	100	100	0.117188	0	0	0	0	0	0	0	0	0	0	0	0	0	0	1	0
Asplenium	15	G	8	DpnII, HpyCH4IV, NlaIII, HhaI	all Asplenium samples except Av284b	yes	Av284b	2	83.4773	81.7381	100	100	0.117188	0	0	0	0	0	0	0	0	0	0	0	0	0	0	1	0
Asplenium	15	G	20	DpnII, HpyCH4IV, NlaIII, HhaI	all Asplenium samples except Av284b	yes	Av284b	2	80.1654	80.3506	100	93.75	0.205556	0	0	0	0	0	0	0	0	0	0	0	0	0	0	1	1
Asplenium	15	G	21	DpnII, HpyCH4IV, NlaIII, HhaI	all Asplenium samples except Av284b	yes	Av284b	2	71.9338	70.7155	93.75	97.9167	0.19563	0	0	0	0	0	0	0	0	0	0	0	0	0	0	1	X
Asplenium	15	G	22	DpnII, HpyCH4IV, NlaIII, HhaI	all Asplenium samples except Av284b	yes	Av284b	2	72.1091	73.5314	93.75	100	0.143555	0	0	0	0	0	0	0	0	0	0	0	0	0	0	1	0
Asplenium	15	H	3	DpnII, HpyCH4IV, NlaIII, HhaI	all Asplenium samples except Av284b	yes	Av284b	2	76.028	74.4441	100	100	0.167969	0	0	0	0	0	0	0	0	0	0	0	0	0	0	1	X
Asplenium	15	H	5	DpnII, HpyCH4IV, NlaIII, HhaI	all Asplenium samples except Av284b	yes	Av284b	2	76.6944	75.0967	100	100	0.117188	0	0	0	0	0	0	0	0	0	0	0	0	0	0	1	0
Asplenium	15	H	7	DpnII, HpyCH4IV, NlaIII, HhaI	all Asplenium samples except Av284b	yes	Av284b	2	75.3917	74.3492	100	100	0.194336	0	0	0	0	0	0	0	0	0	0	0	0	0	0	1	X
Asplenium	15	H	12	DpnII, HpyCH4IV, NlaIII, HhaI	all Asplenium samples except Av284b	yes	Av284b	2	80.0376	78.3702	100	100	0.167969	0	0	0	0	0	0	0	0	0	0	0	0	0	0	1	X																Asplenium Seq 1	H	5	20354257	Asplenium15H12
Asplenium	15	H	18	DpnII, HpyCH4IV, NlaIII, HhaI	all Asplenium samples except Av284b	yes	Av284b	2	90.4601	88.5755	100	100	0.402344	0	1	1	0	1	0	X	0	0	0	0	0	1	0	0	0
Asplenium	15	H	19	DpnII, HpyCH4IV, NlaIII, HhaI	all Asplenium samples except Av284b	yes	Av284b	2	77.3769	74.8832	100	100	0.167969	0	0	0	0	0	0	0	0	0	0	0	0	0	0	1	X
Asplenium	15	I	1	DpnII, HpyCH4IV, NlaIII, HhaI	all Asplenium samples except Av284b	yes	Av284b	2	73.6852	72.1501	100	100	0.194336	0	0	0	0	0	0	0	0	0	0	0	0	0	0	1	1
Asplenium	15	I	6	DpnII, HpyCH4IV, NlaIII, HhaI	all Asplenium samples except Av284b	yes	Av284b	2	75.6317	74.1175	93.75	100	0.19043	0	0	0	0	0	0	0	0	0	0	0	0	0	0	1	X
Asplenium	15	I	7	DpnII, HpyCH4IV, NlaIII, HhaI	all Asplenium samples except Av284b	yes	Av284b	2	88.8994	87.0474	93.75	100	0.241211	0	0	0	0	0	0	0	0	0	0	0	0	0	0	1	1
Asplenium	15	I	8	DpnII, HpyCH4IV, NlaIII, HhaI	all Asplenium samples except Av284b	yes	Av284b	2	75.3171	75.1857	100	97.9167	0.147763	0	0	0	0	0	0	0	0	0	0	0	0	0	0	1	X
Asplenium	15	I	10	DpnII, HpyCH4IV, NlaIII, HhaI	all Asplenium samples except Av284b	yes	Av284b	2	82.5646	80.8445	93.75	100	0.216797	0	0	0	0	0	0	0	0	0	0	0	0	0	0	1	1
Asplenium	15	I	19	DpnII, HpyCH4IV, NlaIII, HhaI	all Asplenium samples except Av284b	yes	Av284b	2	75.8642	76.2575	93.75	100	0.219245	0	0	0	0	0	0	0	0	0	0	0	0	0	0	1	1
Asplenium	15	J	3	DpnII, HpyCH4IV, NlaIII, HhaI	all Asplenium samples except Av284b	yes	Av284b	2	83.7132	81.9691	100	100	0.146003	0	0	0	0	0	0	0	0	0	0	0	0	0	0	1	X
Asplenium	15	J	9	DpnII, HpyCH4IV, NlaIII, HhaI	all Asplenium samples except Av284b	yes	Av284b	2	80.5024	79.746	100	100	0.194336	0	0	0	0	0	0	0	0	0	0	0	0	0	0	1	X
Asplenium	15	K	1	DpnII, HpyCH4IV, NlaIII, HhaI	all Asplenium samples except Av284b	yes	Av284b	2	80.0615	79.9173	93.75	100	0.143555	0	0	0	0	0	0	0	0	0	0	0	0	0	0	1	X
Asplenium	15	K	2	DpnII, HpyCH4IV, NlaIII, HhaI	all Asplenium samples except Av284b	yes	Av284b	2	69.8579	69.4449	100	100	0.194336	0	0	0	0	0	0	0	0	0	0	0	0	0	0	1	X
Asplenium	15	K	5	DpnII, HpyCH4IV, NlaIII, HhaI	all Asplenium samples except Av284b	yes	Av284b	2	71.7416	70.4241	100	100	0.261719	0	0	0	0	0	0	0	0	0	0	X	0	0	0	1	1
Asplenium	15	K	6	DpnII, HpyCH4IV, NlaIII, HhaI	all Asplenium samples except Av284b	yes	Av284b	2	80.7221	80.3807	100	100	0.143555	0	0	0	0	0	0	0	0	0	0	0	0	0	0	1	X
Asplenium	15	K	11	DpnII, HpyCH4IV, NlaIII, HhaI	all Asplenium samples except Av284b	yes	Av284b	2	80.5062	78.829	100	100	0.167969	0	0	0	0	0	0	0	0	0	0	0	0	0	0	1	X
Asplenium	15	K	14	DpnII, HpyCH4IV, NlaIII, HhaI	all Asplenium samples except Av284b	yes	Av284b	2	83.4864	82.4228	93.75	100	0.194336	0	0	0	0	0	0	0	0	0	0	0	0	0	0	1	1
Asplenium	15	K	18	DpnII, HpyCH4IV, NlaIII, HhaI	all Asplenium samples except Av284b	yes	Av284b	2	83.3586	81.6029	87.5	100	0.299883	0	0	0	0	0	0	0	0	0	0	0	0	0	X	1	1
Asplenium	15	K	20	DpnII, HpyCH4IV, NlaIII, HhaI	all Asplenium samples except Av284b	yes	Av284b	2	72.746	74.7264	87.5	97.9167	0.196784	0	0	0	0	0	0	0	0	0	0	0	0	0	0	1	0
Asplenium	15	L	4	DpnII, HpyCH4IV, NlaIII, HhaI	all Asplenium samples except Av284b	yes	Av284b	2	81.0327	79.3444	93.75	100	0.143555	0	0	0	0	0	0	0	0	0	0	0	0	0	0	1	0
Asplenium	15	L	7	DpnII, HpyCH4IV, NlaIII, HhaI	all Asplenium samples except Av284b	yes	Av284b	2	67.6814	66.2713	100	100	0.143555	0	0	0	0	0	0	0	0	0	0	0	0	0	X	1	0
Asplenium	15	L	17	DpnII, HpyCH4IV, NlaIII, HhaI	all Asplenium samples except Av284b	yes	Av284b	2	83.5895	81.8481	100	100	0.167969	0	0	0	0	0	0	0	0	0	0	0	0	0	0	1	X
Asplenium	15	L	19	DpnII, HpyCH4IV, NlaIII, HhaI	all Asplenium samples except Av284b	yes	Av284b	2	77.5582	79.9914	93.75	100	0.143555	0	0	0	0	0	0	0	0	0	0	0	0	0	0	1	0
Asplenium	15	L	24	DpnII, HpyCH4IV, NlaIII, HhaI	all Asplenium samples except Av284b	yes	Av284b	2	75.875	74.2943	100	100	0.143555	0	0	0	0	0	0	0	0	0	0	0	0	0	0	1	X
Asplenium	15	M	18	DpnII, HpyCH4IV, NlaIII, HhaI	all Asplenium samples except Av284b	yes	Av284b	2	77.0156	75.4111	100	100	0.117188	1	1	1	1	1	1	1	1	1	1	1	1	1	1	0	1
Asplenium	15	N	4	DpnII, HpyCH4IV, NlaIII, HhaI	all Asplenium samples except Av284b	yes	Av284b	2	82.3234	80.6083	100	100	0.143555	0	0	0	0	0	0	0	0	0	0	0	0	0	0	1	X
Asplenium	15	N	9	DpnII, HpyCH4IV, NlaIII, HhaI	all Asplenium samples except Av284b	yes	Av284b	2	70.0731	69.3368	100	100	0.117188	0	0	0	0	0	0	0	0	0	0	0	0	0	0	1	0
Asplenium	15	N	17	DpnII, HpyCH4IV, NlaIII, HhaI	all Asplenium samples except Av284b	yes	Av284b	2	74.5317	72.8754	100	93.75	0.177778	1	1	1	1	1	1	X	1	1	1	1	1	1	1	0	1
Asplenium	15	O	1	DpnII, HpyCH4IV, NlaIII, HhaI	all Asplenium samples except Av284b	yes	Av284b	2	67.4221	67.3428	93.75	100	0.169922	0	0	0	0	0	0	0	0	0	0	0	0	0	0	1	0
Asplenium	15	O	5	DpnII, HpyCH4IV, NlaIII, HhaI	all Asplenium samples except Av284b	yes	Av284b	2	69.8599	68.4045	100	100	0.117188	0	0	0	0	0	0	0	0	0	0	0	0	0	0	1	0
Asplenium	15	O	7	DpnII, HpyCH4IV, NlaIII, HhaI	all Asplenium samples except Av284b	yes	Av284b	2	71.6505	70.1429	100	97.9167	0.118948	0	0	0	0	0	0	0	0	0	0	0	0	0	0	1	0
Asplenium	15	O	10	DpnII, HpyCH4IV, NlaIII, HhaI	all Asplenium samples except Av284b	yes	Av284b	2	74.6052	73.4318	100	100	0.143555	0	0	0	0	0	0	0	0	0	0	0	0	0	0	1	0
Asplenium	15	O	13	DpnII, HpyCH4IV, NlaIII, HhaI	all Asplenium samples except Av284b	yes	Av284b	2	81.762	80.5792	100	100	0.117188	0	0	0	0	0	0	0	0	0	0	0	0	0	0	1	0
Asplenium	15	O	21	DpnII, HpyCH4IV, NlaIII, HhaI	all Asplenium samples except Av284b	yes	Av284b	2	71.0611	70.949	93.75	100	0.143555	0	0	0	0	0	0	0	0	0	0	0	0	0	0	1	0
Asplenium	15	P	1	DpnII, HpyCH4IV, NlaIII, HhaI	all Asplenium samples except Av284b	yes	Av284b	2	81.6111	79.9109	100	100	0.480469	1	1	0	X	1	0	0	1	0	0	1	0	0	1	0	0																Asplenium Seq 1	H	6	20354244	Asplenium15P1
Asplenium	15	P	5	DpnII, HpyCH4IV, NlaIII, HhaI	all Asplenium samples except Av284b	yes	Av284b	2	75.6153	74.0397	100	100	0.167969	0	0	0	0	0	0	0	0	0	0	0	0	0	0	1	X
Asplenium	15	P	6	DpnII, HpyCH4IV, NlaIII, HhaI	all Asplenium samples except Av284b	yes	Av284b	2	81.0696	79.3639	100	97.9167	0.170977	0	0	0	0	0	0	0	0	0	0	0	0	0	0	1	X
Asplenium	15	P	17	DpnII, HpyCH4IV, NlaIII, HhaI	all Asplenium samples except Av284b	yes	Av284b	2	77.3179	77.7196	93.75	100	0.302735	0	0	1	0	0	0	0	0	0	0	0	0	1	0	X	0																Asplenium Seq 1	H	7	20354277	Asplenium15P17
Asplenium	16	A	6	DpnII, HpyCH4IV, NlaIII, HhaI	all Asplenium samples except Av284b	yes	Av284b	2	79.9363	79.3142	100	100	0.194336	0	0	0	0	0	0	0	0	0	0	0	0	0	0	1	1
Asplenium	16	A	17	DpnII, HpyCH4IV, NlaIII, HhaI	all Asplenium samples except Av284b	yes	Av284b	2	75.5513	75.8215	93.75	100	0.143555	0	0	0	0	0	0	0	0	0	0	0	0	0	0	1	0
Asplenium	16	A	18	DpnII, HpyCH4IV, NlaIII, HhaI	all Asplenium samples except Av284b	yes	Av284b	2	89.8151	87.9443	100	100	0.21875	0	0	0	0	0	0	0	0	0	0	0	0	0	0	1	1																Asplenium Seq 1	H	8	20354258	Asplenium16A18
Asplenium	16	B	1	DpnII, HpyCH4IV, NlaIII, HhaI	all Asplenium samples except Av284b	yes	Av284b	2	82.5463	80.8267	100	100	0.194336	0	0	0	0	0	0	0	0	0	0	0	0	0	0	1	1
Asplenium	16	B	2	DpnII, HpyCH4IV, NlaIII, HhaI	all Asplenium samples except Av284b	yes	Av284b	2	92.4815	90.5548	100	100	0.46875	0	1	0	1	1	1	0	0	0	0	1	0	0	1	0	0
Asplenium	16	B	11	DpnII, HpyCH4IV, NlaIII, HhaI	all Asplenium samples except Av284b	yes	Av284b	2	77.8339	77.2388	100	100	0.194336	0	0	0	0	0	0	0	0	0	0	0	0	0	0	1	1
Asplenium	16	B	16	DpnII, HpyCH4IV, NlaIII, HhaI	all Asplenium samples except Av284b	yes	Av284b	2	84.0619	82.3105	100	100	0.339844	0	0	1	0	0	0	0	0	0	0	0	0	1	0	1	X																Asplenium Seq 1	H	9	20354207	Asplenium16B16
Asplenium	16	C	14	DpnII, HpyCH4IV, NlaIII, HhaI	all Asplenium samples except Av284b	yes	Av284b	2	77.5636	77.1726	87.5	100	0.237305	0	0	0	0	0	0	0	0	0	0	0	0	0	0	1	1
Asplenium	16	C	15	DpnII, HpyCH4IV, NlaIII, HhaI	all Asplenium samples except Av284b	yes	Av284b	2	79.8723	79.2516	93.75	100	0.169922	0	0	0	0	0	0	0	0	0	0	0	0	0	0	1	X
Asplenium	16	C	20	DpnII, HpyCH4IV, NlaIII, HhaI	all Asplenium samples except Av284b	yes	Av284b	2	71.7874	70.2916	100	100	0.117188	0	0	0	0	0	0	0	0	0	0	0	0	0	0	1	0																Asplenium Seq 1	H	10	20354259	Asplenium16C20
Asplenium	16	D	3	DpnII, HpyCH4IV, NlaIII, HhaI	all Asplenium samples except Av284b	yes	Av284b	2	87.4095	85.5885	93.75	100	0.241211	0	0	0	0	0	0	0	0	0	0	0	0	0	0	1	1
Asplenium	16	D	8	DpnII, HpyCH4IV, NlaIII, HhaI	all Asplenium samples except Av284b	yes	Av284b	2	79.1598	77.9067	100	95.8333	0.226298	0	0	0	0	0	0	0	0	0	0	0	0	0	X	1	1
Asplenium	16	D	9	DpnII, HpyCH4IV, NlaIII, HhaI	all Asplenium samples except Av284b	yes	Av284b	2	85.7724	83.9663	100	97.9167	0.221758	0	0	0	0	0	0	0	0	0	0	0	0	0	0	1	1
Asplenium	16	D	14	DpnII, HpyCH4IV, NlaIII, HhaI	all Asplenium samples except Av284b	yes	Av284b	2	85.4591	83.6788	93.75	100	0.19043	0	0	0	0	0	0	0	0	0	0	0	0	0	0	1	X
Asplenium	16	D	24	DpnII, HpyCH4IV, NlaIII, HhaI	all Asplenium samples except Av284b	yes	Av284b	2	76.1065	75.6844	93.75	100	0.143555	0	0	0	0	0	0	0	0	0	0	0	0	0	0	1	0
Asplenium	16	E	18	DpnII, HpyCH4IV, NlaIII, HhaI	all Asplenium samples except Av284b	yes	Av284b	2	77.9271	76.7405	93.75	100	0.143555	0	0	0	0	0	0	0	0	0	0	0	0	0	0	1	0
Asplenium	16	E	22	DpnII, HpyCH4IV, NlaIII, HhaI	all Asplenium samples except Av284b	yes	Av284b	2	85.0291	83.2576	100	100	0.21875	0	0	0	0	0	0	0	0	0	0	0	0	0	0	1	1
Asplenium	16	E	23	DpnII, HpyCH4IV, NlaIII, HhaI	all Asplenium samples except Av284b	yes	Av284b	2	79.9067	78.2419	100	100	0.21875	0	0	0	0	0	0	0	0	0	0	0	0	0	0	1	1
Asplenium	16	F	1	DpnII, HpyCH4IV, NlaIII, HhaI	all Asplenium samples except Av284b	yes	Av284b	2	68.3192	66.9143	100	100	0.19043	0	0	0	0	0	0	0	0	0	0	0	0	0	0	1	X
Asplenium	16	F	3	DpnII, HpyCH4IV, NlaIII, HhaI	all Asplenium samples except Av284b	yes	Av284b	2	76.3822	74.7908	100	100	0.167969	0	0	0	0	0	0	0	0	0	0	0	0	0	0	1	X
Asplenium	16	G	4	DpnII, HpyCH4IV, NlaIII, HhaI	all Asplenium samples except Av284b	yes	Av284b	2	80.0859	78.4174	100	100	0.21875	0	0	0	0	0	0	0	0	0	0	0	0	0	0	1	1
Asplenium	16	G	6	DpnII, HpyCH4IV, NlaIII, HhaI	all Asplenium samples except Av284b	yes	Av284b	2	70.4709	72.0623	93.75	97.9167	0.143555	0	0	0	0	0	0	0	0	0	0	0	0	0	0	1	0
Asplenium	16	G	8	DpnII, HpyCH4IV, NlaIII, HhaI	all Asplenium samples except Av284b	yes	Av284b	2	89.9164	88.0033	93.75	97.9167	0.480749	0	1	0	1	1	1	0	0	0	0	1	0	0	1	0	0
Asplenium	16	H	5	DpnII, HpyCH4IV, NlaIII, HhaI	all Asplenium samples except Av284b	yes	Av284b	2	83.8821	82.3857	93.75	100	0.221836	0	0	0	0	0	0	0	0	0	0	0	0	0	X	1	1
Asplenium	16	H	23	DpnII, HpyCH4IV, NlaIII, HhaI	all Asplenium samples except Av284b	yes	Av284b	2	77.7875	76.1669	100	100	0.167969	0	0	0	0	0	0	0	0	0	0	0	0	0	0	1	X
Asplenium	16	I	2	DpnII, HpyCH4IV, NlaIII, HhaI	all Asplenium samples except Av284b	yes	Av284b	2	73.3453	71.8177	93.75	100	0.263672	0	0	0	0	0	0	0	0	0	0	0	0	0	0	1	1
Asplenium	16	I	13	DpnII, HpyCH4IV, NlaIII, HhaI	all Asplenium samples except Av284b	yes	Av284b	2	69.9022	68.979	93.75	100	0.216797	0	0	0	0	0	0	0	0	0	0	0	0	0	0	1	0																Asplenium Seq 1	H	11	20354208	Asplenium16I13
Asplenium	16	I	22	DpnII, HpyCH4IV, NlaIII, HhaI	all Asplenium samples except Av284b	yes	Av284b	2	84.0276	82.2769	100	100	0.194336	0	0	0	0	0	0	0	0	0	0	0	0	0	0	1	1
Asplenium	16	I	23	DpnII, HpyCH4IV, NlaIII, HhaI	all Asplenium samples except Av284b	yes	Av284b	2	78.8471	77.2039	93.75	100	0.19043	0	0	0	0	0	0	0	0	0	0	0	0	0	0	1	X
Asplenium	16	J	1	DpnII, HpyCH4IV, NlaIII, HhaI	all Asplenium samples except Av284b	yes	Av284b	2	72.765	73.9699	100	100	0.143555	0	0	0	0	0	0	0	0	0	0	0	0	0	0	1	0
Asplenium	16	J	18	DpnII, HpyCH4IV, NlaIII, HhaI	all Asplenium samples except Av284b	yes	Av284b	2	92.15	90.2303	100	100	0.46875	0	1	0	1	1	1	0	0	0	0	1	0	0	1	0	0
Asplenium	16	K	13	DpnII, HpyCH4IV, NlaIII, HhaI	all Asplenium samples except Av284b	yes	Av284b	2	71.0933	71.4348	93.75	97.9167	0.194336	0	0	0	0	0	0	0	0	0	0	0	0	0	0	1	1
Asplenium	16	K	17	DpnII, HpyCH4IV, NlaIII, HhaI	all Asplenium samples except Av284b	yes	Av284b	2	73.5328	72.0007	87.5	100	0.261719	0	0	0	0	0	0	0	0	0	0	0	0	0	0	1	1
Asplenium	16	K	21	DpnII, HpyCH4IV, NlaIII, HhaI	all Asplenium samples except Av284b	yes	Av284b	2	71.6193	70.1273	100	100	0.117188	0	0	0	0	0	0	0	0	0	0	0	0	0	0	1	0
Asplenium	16	L	4	DpnII, HpyCH4IV, NlaIII, HhaI	all Asplenium samples except Av284b	yes	Av284b	2	78.4362	76.802	100	100	0.21875	0	0	0	0	0	0	0	0	0	0	0	0	0	0	1	1
Asplenium	16	L	9	DpnII, HpyCH4IV, NlaIII, HhaI	all Asplenium samples except Av284b	yes	Av284b	2	81.7327	80.03	100	100	0.167969	0	0	0	0	0	0	0	0	0	0	0	0	0	0	1	X
Asplenium	16	L	13	DpnII, HpyCH4IV, NlaIII, HhaI	all Asplenium samples except Av284b	yes	Av284b	2	77.1968	76.032	93.75	97.9167	0.354492	X	1	0	0	0	0	0	0	0	0	0	0	0	0	1	1																Asplenium Seq 1	H	12
Asplenium	16	L	14	DpnII, HpyCH4IV, NlaIII, HhaI	all Asplenium samples except Av284b	yes	Av284b	2	84.2707	82.515	100	100	0.167969	0	0	0	0	0	0	0	0	0	0	0	0	0	0	1	X
Asplenium	16	L	21	DpnII, HpyCH4IV, NlaIII, HhaI	all Asplenium samples except Av284b	yes	Av284b	2	85.2111	83.4359	100	100	0.167969	0	0	0	0	0	0	0	0	0	0	0	0	0	0	1	X
Asplenium	16	L	24	DpnII, HpyCH4IV, NlaIII, HhaI	all Asplenium samples except Av284b	yes	Av284b	2	74.5838	74.8279	100	100	0.117188	0	0	0	0	0	0	0	0	0	0	0	0	0	0	1	0
Asplenium	16	M	5	DpnII, HpyCH4IV, NlaIII, HhaI	all Asplenium samples except Av284b	yes	Av284b	2	70.8054	70.1699	93.75	100	0.19043	0	0	0	0	0	0	0	0	0	0	0	0	0	0	1	X
Asplenium	16	M	9	DpnII, HpyCH4IV, NlaIII, HhaI	all Asplenium samples except Av284b	yes	Av284b	2	81.2021	79.5104	100	100	0.117188	0	0	0	0	0	0	0	0	0	0	0	0	0	0	1	0
Asplenium	16	M	11	DpnII, HpyCH4IV, NlaIII, HhaI	all Asplenium samples except Av284b	yes	Av284b	2	77.5009	76.7795	93.75	100	0.216797	0	0	0	0	0	0	0	0	0	0	0	0	0	0	1	1
Asplenium	16	M	23	DpnII, HpyCH4IV, NlaIII, HhaI	all Asplenium samples except Av284b	yes	Av284b	2	75.3832	73.8127	100	100	0.21875	0	0	0	0	0	0	0	0	0	0	0	0	0	0	1	1
Asplenium	16	M	24	DpnII, HpyCH4IV, NlaIII, HhaI	all Asplenium samples except Av284b	yes	Av284b	2	71.353	69.8531	93.75	100	0.244219	0	0	0	0	0	0	0	0	0	0	0	0	0	0	1	1
Asplenium	16	N	3	DpnII, HpyCH4IV, NlaIII, HhaI	all Asplenium samples except Av284b	yes	Av284b	2	75.3534	75.696	93.75	100	0.194336	0	0	0	0	0	0	0	0	0	0	0	0	0	0	1	X
Asplenium	16	N	8	DpnII, HpyCH4IV, NlaIII, HhaI	all Asplenium samples except Av284b	yes	Av284b	2	80.837	79.1528	100	100	0.194336	0	0	0	0	0	0	0	0	0	0	0	0	0	0	1	1
Asplenium	16	O	6	DpnII, HpyCH4IV, NlaIII, HhaI	all Asplenium samples except Av284b	yes	Av284b	2	74.9223	74.271	100	100	0.143555	0	0	0	0	0	0	0	0	0	0	0	0	0	0	1	X
Asplenium	16	O	13	DpnII, HpyCH4IV, NlaIII, HhaI	all Asplenium samples except Av284b	yes	Av284b	2	75.1024	73.7351	100	100	0.117188	0	0	0	0	0	0	0	0	0	0	0	0	0	0	1	0
Asplenium	16	O	17	DpnII, HpyCH4IV, NlaIII, HhaI	all Asplenium samples except Av284b	yes	Av284b	2	67.1669	65.7673	100	100	0.117188	0	0	0	0	0	0	0	0	0	0	0	0	0	0	1	0
Asplenium	16	O	23	DpnII, HpyCH4IV, NlaIII, HhaI	all Asplenium samples except Av284b	yes	Av284b	2	75.2581	73.6901	100	100	0.167969	0	0	0	0	0	0	0	0	0	0	0	0	0	0	1	X
Asplenium	16	P	5	DpnII, HpyCH4IV, NlaIII, HhaI	all Asplenium samples except Av284b	yes	Av284b	2	83.5291	81.7888	100	100	0.167969	0	0	0	0	0	0	0	0	0	0	0	0	0	0	1	X
Asplenium	16	P	8	DpnII, HpyCH4IV, NlaIII, HhaI	all Asplenium samples except Av284b	yes	Av284b	2	74.6716	73.1161	100	100	0.117188	0	0	0	0	0	0	0	0	0	0	0	0	0	0	1	0
Asplenium	16	P	9	DpnII, HpyCH4IV, NlaIII, HhaI	all Asplenium samples except Av284b	yes	Av284b	2	77.775	76.1546	100	100	0.167969	0	0	0	0	0	0	0	0	0	0	0	0	0	0	1	X
Asplenium	16	P	18	DpnII, HpyCH4IV, NlaIII, HhaI	all Asplenium samples except Av284b	yes	Av284b	2	78.8652	77.5751	93.75	100	0.143555	0	0	0	0	0	0	0	0	0	0	0	0	0	0	1	0
Asplenium	16	P	20	DpnII, HpyCH4IV, NlaIII, HhaI	all Asplenium samples except Av284b	yes	Av284b	2	86.018	84.2259	100	100	0.167969	0	0	0	0	0	0	0	0	0	0	0	0	0	0	1	X
Asplenium	16	P	24	DpnII, HpyCH4IV, NlaIII, HhaI	all Asplenium samples except Av284b	yes	Av284b	2	74.4414	74.3779	93.75	97.9167	0.143555	0	0	0	0	0	0	0	0	0	0	0	0	0	0	1	0
Garovaglia	1	A	9	none	all Garovaglia samples	no	N/A	0	83.5837	82.1173	100	96.6102	0.046485																	1	0	0	0	0	0	0	0	0	0	0	0	0	0	0
Garovaglia	1	A	14	none	all Garovaglia samples	no	N/A	0	93.9129	92.3211	100	100	0.235537																	0	0	1	0	0	0	0	0	0	0	0	0	0	0	1
Garovaglia	1	B	1	none	all Garovaglia samples	no	N/A	0	91.407	89.8577	100	100	0.127066																	0	0	0	0	0	0	0	0	0	0	0	1	0	0	0	Garovaglia Seq 1	B	8
Garovaglia	1	B	6	none	all Garovaglia samples	no	N/A	0	93.8329	92.2426	100	100	0.127066																	1	0	0	0	0	0	0	0	0	0	0	0	0	0	0	Garovaglia Seq 1	F	7
Garovaglia	1	B	21	none	all Garovaglia samples	no	N/A	0	91.9682	90.3825	100	98.3051	0.205517																	0	0	1	0	0	0	0	0	0	0	0	0	0	0	1
Garovaglia	1	C	7	none	all Garovaglia samples	no	N/A	0	95.4112	93.794	100	100	0.201446																	1	1	1	1	1	1	1	1	1	1	1	1	0	0	1
Garovaglia	1	C	9	none	all Garovaglia samples	no	N/A	0	84.4752	83.0434	100	100	0.44938																	1	0	1	1	0	1	0	0	1	1	0	1	1	1	1
Garovaglia	1	C	12	none	all Garovaglia samples	no	N/A	0	85.5253	84.0757	100	100	0.325413																	0	0	1	0	0	0	1	0	0	0	0	0	0	0	1
Garovaglia	1	C	14	none	all Garovaglia samples	no	N/A	0	82.7068	81.305	100	100	0.375																	1	1	1	1	1	1	1	1	1	1	1	0	0	0	0
Garovaglia	1	C	18	none	all Garovaglia samples	no	N/A	0	94.7147	93.1094	100	100	0.235537																	0	0	1	0	0	0	0	0	0	0	0	0	0	0	1
Garovaglia	1	C	22	none	all Garovaglia samples	no	N/A	0	88.9079	87.401	100	100	0.235537																	0	0	1	0	0	0	0	0	0	0	0	0	0	0	1
Garovaglia	1	C	24	none	all Garovaglia samples	no	N/A	0	84.127	82.7012	93.3333	100	0.396694																	1	1	1	1	1	1	1	1	1	1	1	0	0	0	0
Garovaglia	1	D	1	none	all Garovaglia samples	no	N/A	0	84.8533	83.3909	100	98.3051	0.1298																	1	1	1	1	1	1	1	1	1	1	1	0	1	1	1
Garovaglia	1	D	4	none	all Garovaglia samples	no	N/A	0	84.547	83.1141	93.3333	100	0.267562																	0	0	1	0	0	0	0	0	0	0	0	0	0	0	1
Garovaglia	1	D	9	none	all Garovaglia samples	no	N/A	0	91.2576	89.7108	100	100	0.127066																	1	0	0	0	0	0	0	0	0	0	0	0	0	0	0
Garovaglia	1	D	12	none	all Garovaglia samples	no	N/A	0	87.6055	86.1207	100	100	0.325413																	0	0	1	0	0	0	1	0	0	0	0	0	0	0	1	Garovaglia Seq 1	F	8	20354328	Garovaglia1D12
Garovaglia	1	D	19	none	all Garovaglia samples	no	N/A	0	82.3363	80.9407	100	100	0.127066																	1	1	1	1	1	1	1	1	1	1	1	1	1	1	0	Garovaglia Seq 1	A	2	20354320	Garovaglia1D19
Garovaglia	1	D	21	none	all Garovaglia samples	no	N/A	0	93.4968	91.9122	100	100	0.375																	1	1	1	1	1	1	1	1	1	1	1	0	0	0	0
Garovaglia	1	D	22	none	all Garovaglia samples	no	N/A	0	93.0718	91.4944	100	100	0.235537																	0	0	1	0	0	0	0	0	0	0	0	0	0	0	1
Garovaglia	1	E	5	none	all Garovaglia samples	no	N/A	0	89.5925	88.074	93.3333	100	0.165289																	0	0	0	0	0	0	0	0	0	0	0	0	1	1	0	Garovaglia Seq 1	D	1	20354327	Garovaglia1E5
Garovaglia	1	E	10	none	all Garovaglia samples	no	N/A	0	94.2332	92.636	100	100	0.375																	1	1	1	1	1	1	1	1	1	1	1	0	0	0	0
Garovaglia	1	E	13	none	all Garovaglia samples	no	N/A	0	89.6126	88.0938	100	100	0.127066																	1	0	0	0	0	0	0	0	0	0	0	0	0	0	0
Garovaglia	1	E	18	none	all Garovaglia samples	no	N/A	0	87.5716	86.0873	100	100	0.127066																	0	0	0	0	0	0	0	0	0	0	0	0	0	1	0	Garovaglia Seq 1	A	8	20354290	Garovaglia1E18
Garovaglia	1	E	20	none	all Garovaglia samples	no	N/A	0	86.9987	85.5242	100	100	0.127066																	1	0	0	0	0	0	0	0	0	0	0	0	0	0	0
Garovaglia	1	F	2	none	all Garovaglia samples	no	N/A	0	89.8293	88.3068	100	100	0.375																	1	1	1	1	1	1	1	1	1	1	1	0	0	0	0
Garovaglia	1	F	5	none	all Garovaglia samples	no	N/A	0	86.5407	85.0739	100	100	0.127066																	0	0	0	0	0	0	0	0	0	0	0	1	0	0	0
Garovaglia	1	F	6	none	all Garovaglia samples	no	N/A	0	86.3261	84.8629	100	100	0.127066																	0	0	0	0	0	0	0	0	1	0	0	0	0	0	0
Garovaglia	1	F	7	none	all Garovaglia samples	no	N/A	0	89.5781	88.0599	93.3333	100	0.35124																	1	1	1	1	1	1	1	1	1	1	1	0	0	0	0	Garovaglia Seq 1	E	5	20354302	Garovaglia1F7
Garovaglia	1	F	11	none	all Garovaglia samples	no	N/A	0	93.3413	91.7593	100	100	0.127066																	0	0	0	0	0	0	0	0	0	0	0	1	0	0	0
Garovaglia	1	F	20	none	all Garovaglia samples	no	N/A	0	88.5537	87.0528	93.3333	100	0.267562																	0	0	0	0	0	0	0	0	0	0	0	1	1	1	0
Garovaglia	1	G	5	none	all Garovaglia samples	no	N/A	0	86.7297	85.2597	93.3333	100	0.396694																	1	1	1	1	1	1	1	1	1	1	1	0	0	0	0
Garovaglia	1	G	9	none	all Garovaglia samples	no	N/A	0	85.7853	84.3313	100	100	0.235537																	0	0	1	0	0	0	0	0	0	0	0	0	0	0	1
Garovaglia	1	G	22	none	all Garovaglia samples	no	N/A	0	93.5842	91.9981	100	100	0.127066																	0	0	0	0	0	0	0	0	0	0	0	1	0	0	0
Garovaglia	1	G	23	none	all Garovaglia samples	no	N/A	0	89.8531	88.3302	100	100	0.127066																	0	0	0	0	0	0	0	0	0	0	0	0	0	0	1	Garovaglia Seq 1	A	3
Garovaglia	1	H	13	none	all Garovaglia samples	no	N/A	0	94.4258	92.8254	93.3333	100	0.396694																	0	0	1	0	0	0	0	0	0	0	0	0	1	1	1
Garovaglia	1	H	15	none	all Garovaglia samples	no	N/A	0	97.408	95.7286	100	98.3051	0.27258																	0	0	0	0	0	0	0	0	0	0	0	1	1	1	0
Garovaglia	1	I	6	none	all Garovaglia samples	no	N/A	0	95.5704	93.9505	100	100	0.235537																	0	0	1	0	0	0	0	0	0	0	0	0	0	0	1
Garovaglia	1	I	15	none	all Garovaglia samples	no	N/A	0	82.6369	81.2362	100	100	0.297521																	1	1	1	1	1	1	1	1	1	1	1	1	0	0	0
Garovaglia	1	I	17	none	all Garovaglia samples	no	N/A	0	91.7777	90.2221	100	100	0.375																	1	1	1	1	1	1	1	1	1	1	1	0	0	0	0
Garovaglia	1	J	3	none	all Garovaglia samples	no	N/A	0	83.5881	82.1713	93.3333	100	0.325413																	1	1	1	1	1	1	1	1	1	1	1	1	0	0	0
Garovaglia	1	J	8	none	all Garovaglia samples	no	N/A	0	81.7818	80.6682	93.3333	100	0.297521																	0	0	0	0	0	0	0	0	0	0	0	1	0	1	0
Garovaglia	1	J	12	none	all Garovaglia samples	no	N/A	0	87.7764	86.2887	93.3333	100	0.495868																	1	0	0	0	1	1	1	1	1	1	0	0	0	0	0
Garovaglia	1	J	15	none	all Garovaglia samples	no	N/A	0	88.7446	87.2406	100	100	0.375																	1	1	1	1	1	1	1	1	1	1	1	0	0	0	0
Garovaglia	1	J	17	none	all Garovaglia samples	no	N/A	0	85.7031	84.2505	93.3333	100	0.267562																	0	0	0	0	0	0	0	0	0	0	0	1	1	1	0
Garovaglia	1	J	20	none	all Garovaglia samples	no	N/A	0	88.8741	87.3678	100	100	0.297521																	0	0	0	0	0	0	0	0	0	0	0	1	1	1	0	Garovaglia Seq 1	F	9	20354282	Garovaglia1J20
Garovaglia	1	K	3	none	all Garovaglia samples	no	N/A	0	84.3566	82.9268	93.3333	100	0.267562																	0	0	0	0	0	0	0	0	0	0	0	1	1	1	0
Garovaglia	1	K	11	none	all Garovaglia samples	no	N/A	0	84.0142	82.5903	100	100	0.127066																	1	1	1	1	1	1	1	1	1	1	1	1	1	1	0	Garovaglia Seq 1	A	1	20354321	Garovaglia1K11
Garovaglia	1	L	2	none	all Garovaglia samples	no	N/A	0	83.5864	82.1698	100	100	0.433884																	0	0	1	0	0	0	0	0	0	0	0	1	1	1	1
Garovaglia	1	L	6	none	all Garovaglia samples	no	N/A	0	91.1885	89.6429	100	100	0.127066																	0	0	0	0	0	0	0	0	0	0	0	1	0	0	0
Garovaglia	1	L	16	none	all Garovaglia samples	no	N/A	0	95.6432	94.0221	100	100	0.127066																	0	0	0	0	0	0	0	0	0	0	0	1	0	0	0
Garovaglia	1	N	7	none	all Garovaglia samples	no	N/A	0	91.6318	90.0787	100	100	0.235537																	0	0	1	0	0	0	0	0	0	0	0	0	0	0	1
Garovaglia	1	N	12	none	all Garovaglia samples	no	N/A	0	92.5701	91.0011	100	100	0.235537																	0	0	1	0	0	0	0	0	0	0	0	0	0	0	1
Garovaglia	1	N	14	none	all Garovaglia samples	no	N/A	0	91.11	89.5391	100	98.3051	0.088697																	0	0	0	0	0	0	0	0	0	0	0	1	0	0	0
Garovaglia	1	O	6	none	all Garovaglia samples	no	N/A	0	86.5177	85.1756	93.3333	100	0.416322																	1	1	0	1	1	1	1	1	1	1	1	0	0	0	0
Garovaglia	1	O	9	none	all Garovaglia samples	no	N/A	0	83.3275	81.9151	100	100	0.201446																	0	0	0	0	0	0	0	0	0	0	0	1	1	0	0
Garovaglia	1	O	10	none	all Garovaglia samples	no	N/A	0	93.8211	92.2309	100	100	0.433884																	0	0	1	0	0	0	0	0	0	0	0	1	1	1	1
Garovaglia	1	O	14	none	all Garovaglia samples	no	N/A	0	91.5009	89.95	100	100	0.297521																	1	1	1	1	1	1	1	1	1	1	1	1	0	0	0	Garovaglia Seq 1	F	10	20354293	Garovaglia1O14
Garovaglia	1	O	19	none	all Garovaglia samples	no	N/A	0	85.5684	84.1184	93.3333	100	0.35124																	1	1	1	1	1	1	1	1	1	1	1	0	0	0	0
Garovaglia	1	O	21	none	all Garovaglia samples	no	N/A	0	84.6312	83.1966	93.3333	100	0.325413																	1	1	1	1	1	1	1	1	1	1	1	0	0	0	1
Garovaglia	1	P	8	none	all Garovaglia samples	no	N/A	0	90.0902	88.5097	93.3333	96.6102	0.172336																	1	0	0	0	0	0	0	0	0	0	0	0	0	0	0
Garovaglia	1	P	12	none	all Garovaglia samples	no	N/A	0	83.939	82.5163	93.3333	100	0.325413																	1	1	1	1	1	1	1	1	1	1	1	1	0	0	0
Garovaglia	1	P	23	none	all Garovaglia samples	no	N/A	0	91.0053	89.4629	100	100	0.483471																	1	1	0	1	0	1	0	0	1	1	0	0	0	0	0
Garovaglia	2	A	2	none	all Garovaglia samples	no	N/A	0	91.1793	89.6339	100	100	0.433884																	0	0	1	0	0	0	0	0	0	0	0	1	1	1	1
Garovaglia	2	A	3	none	all Garovaglia samples	no	N/A	0	94.8334	93.2261	100	100	0.235537																	0	0	1	0	0	0	0	0	0	0	0	0	0	0	1
Garovaglia	2	A	11	none	all Garovaglia samples	no	N/A	0	81.8644	80.4768	100	100	0.297521																	1	1	1	1	1	1	1	1	1	1	1	0	0	0	1
Garovaglia	2	A	12	none	all Garovaglia samples	no	N/A	0	89.4036	87.8883	100	100	0.235537																	0	0	1	0	0	0	0	0	0	0	0	0	0	0	1
Garovaglia	2	B	3	none	all Garovaglia samples	no	N/A	0	91.7145	90.16	100	100	0.433884																	0	0	1	0	0	0	0	0	0	0	0	1	1	1	1
Garovaglia	2	B	11	none	all Garovaglia samples	no	N/A	0	90.6986	89.1614	100	100	0.297521																	1	1	1	1	1	1	1	1	1	1	1	0	0	0	1
Garovaglia	2	B	24	none	all Garovaglia samples	no	N/A	0	88.5692	87.0681	100	100	0.375																	1	1	1	1	1	1	1	1	1	1	1	0	0	0	0
Garovaglia	2	C	1	none	all Garovaglia samples	no	N/A	0	85.6034	84.1525	100	100	0.235537																	0	0	1	0	0	0	0	0	0	0	0	0	0	0	1
Garovaglia	2	D	1	none	all Garovaglia samples	no	N/A	0	84.7566	83.3201	100	100	0.127066																	0	0	0	0	0	0	0	0	0	0	0	1	0	0	0	Garovaglia Seq 1	B	9	20354281	Garovaglia2D1
Garovaglia	2	D	8	none	all Garovaglia samples	no	N/A	0	87.946	86.3753	100	94.9153	0.135634																	1	1	1	1	1	1	1	1	1	1	1	0	1	1	1
Garovaglia	2	E	5	none	all Garovaglia samples	no	N/A	0	93.4753	91.891	100	100	0.235537																	0	0	1	0	0	0	0	0	0	0	0	0	0	0	1
Garovaglia	2	E	17	none	all Garovaglia samples	no	N/A	0	92.2227	90.6596	100	100	0.127066																	0	0	0	0	0	0	0	0	0	0	0	1	0	0	0
Garovaglia	2	F	3	none	all Garovaglia samples	no	N/A	0	82.074	80.6829	93.3333	100	0.396694																	1	1	0	1	1	1	1	1	1	1	1	0	0	0	0
Garovaglia	2	F	9	none	all Garovaglia samples	no	N/A	0	94.0144	92.4209	100	100	0.375																	1	1	1	1	1	1	1	1	1	1	1	0	0	0	0
Garovaglia	2	F	20	none	all Garovaglia samples	no	N/A	0	90.0023	88.477	100	100	0.375																	1	1	1	1	1	1	1	1	1	1	1	0	0	0	0
Garovaglia	2	F	21	none	all Garovaglia samples	no	N/A	0	94.5302	92.928	100	100	0.375																	1	1	1	1	1	1	1	1	1	1	1	0	0	0	0	Garovaglia Seq 1	E	6
Garovaglia	2	G	11	none	all Garovaglia samples	no	N/A	0	87.3985	85.9173	100	100	0.297521																	1	1	1	1	1	1	1	1	1	1	1	0	0	1	0
Garovaglia	2	G	13	none	all Garovaglia samples	no	N/A	0	84.5806	83.1471	100	100	0.127066																	1	0	0	0	0	0	0	0	0	0	0	0	0	0	0
Garovaglia	2	G	18	none	all Garovaglia samples	no	N/A	0	90.0993	88.5722	100	100	0.235537																	0	0	1	0	0	0	0	0	0	0	0	0	0	0	1
Garovaglia	2	H	14	none	all Garovaglia samples	no	N/A	0	85.9558	84.499	100	100	0.127066																	0	0	0	0	0	0	0	0	0	0	0	1	0	0	0
Garovaglia	2	I	10	none	all Garovaglia samples	no	N/A	0	89.4262	87.9105	100	100	0.127066																	0	0	0	0	0	0	0	0	0	0	0	1	0	0	0
Garovaglia	2	J	5	none	all Garovaglia samples	no	N/A	0	87.4963	86.0134	100	100	0.297521																	1	1	1	1	1	1	1	1	1	1	1	1	0	0	0
Garovaglia	2	J	6	none	all Garovaglia samples	no	N/A	0	89.0876	87.5776	100	100	0.086777																	0	0	0	0	0	0	0	0	0	0	0	0	1	0	0	Garovaglia Seq 1	B	3
Garovaglia	2	J	7	none	all Garovaglia samples	no	N/A	0	85.9056	84.4496	100	100	0.086777																	0	0	0	0	0	0	0	0	0	0	0	0	1	0	0	Garovaglia Seq 1	B	4	20354347	Garovaglia2J7
Garovaglia	2	J	21	none	all Garovaglia samples	no	N/A	0	81.9331	80.5442	100	100	0.235537																	0	0	1	0	0	0	0	0	0	0	0	0	0	0	1
Garovaglia	2	K	8	none	all Garovaglia samples	no	N/A	0	89.6287	88.1096	100	100	0.375																	1	1	1	1	1	1	1	1	1	1	1	0	0	0	0
Garovaglia	2	K	12	none	all Garovaglia samples	no	N/A	0	85.525	84.0755	100	100	0.201446																	0	0	0	0	0	0	0	0	0	0	0	0	1	1	0	Garovaglia Seq 1	D	2	20354340	Garovaglia2K12
Garovaglia	2	K	18	none	all Garovaglia samples	no	N/A	0	81.7824	80.3963	100	100	0.433884																	1	1	0	1	1	1	1	1	1	1	1	0	0	0	0
Garovaglia	2	L	7	none	all Garovaglia samples	no	N/A	0	93.9343	92.3422	100	100	0.375																	1	1	1	1	1	1	1	1	1	1	1	0	0	0	0
Garovaglia	2	M	7	none	all Garovaglia samples	no	N/A	0	90.5042	88.9702	100	100	0.201446																	0	0	0	0	0	0	0	0	0	0	0	0	1	1	0
Garovaglia	2	M	12	none	all Garovaglia samples	no	N/A	0	82.8268	81.423	93.3333	100	0.498967																	1	0	0	1	1	1	0	1	1	1	0	1	0	0	0
Garovaglia	2	M	22	none	all Garovaglia samples	no	N/A	0	88.997	87.4886	100	100	0.127066																	1	0	0	0	0	0	0	0	0	0	0	0	0	0	0
Garovaglia	2	M	23	none	all Garovaglia samples	no	N/A	0	87.582	86.0976	100	100	0.127066																	1	0	0	0	0	0	0	0	0	0	0	0	0	0	0
Garovaglia	2	N	2	none	all Garovaglia samples	no	N/A	0	95.7765	94.1532	100	100	0.235537																	0	0	1	0	0	0	0	0	0	0	0	0	0	0	1
Garovaglia	2	N	3	none	all Garovaglia samples	no	N/A	0	94.6417	93.0376	100	100	0.235537																	0	0	1	0	0	0	0	0	0	0	0	0	0	0	1
Garovaglia	2	N	23	none	all Garovaglia samples	no	N/A	0	83.7591	82.3397	93.3333	100	0.490702																	0	0	1	0	1	1	0	1	0	1	0	1	1	1	1
Garovaglia	2	O	4	none	all Garovaglia samples	no	N/A	0	88.9307	87.3974	100	98.3051	0.088697																	0	0	0	0	0	0	0	0	0	0	0	1	0	0	0
Garovaglia	2	O	8	none	all Garovaglia samples	no	N/A	0	85.7381	84.2849	100	100	0.297521																	1	1	1	1	1	1	1	1	1	1	1	0	0	0	1
Garovaglia	2	O	9	none	all Garovaglia samples	no	N/A	0	81.4217	80.0424	100	100	0.297521																	1	1	1	1	1	1	1	1	1	1	1	0	0	0	1
Garovaglia	2	O	20	none	all Garovaglia samples	no	N/A	0	97.2095	95.5619	100	100	0.297521																	0	0	0	0	0	0	0	0	0	0	0	1	1	1	0	Garovaglia Seq 1	F	11	20354312	Garovaglia2O20
Garovaglia	2	P	18	none	all Garovaglia samples	no	N/A	0	95.7784	94.155	100	100	0.127066																	0	0	0	0	0	0	0	0	0	0	0	1	0	0	0
Garovaglia	3	A	3	none	all Garovaglia samples	no	N/A	0	96.3077	94.6754	100	100	0.297521																	0	0	0	0	0	0	0	0	0	0	0	1	1	1	0
Garovaglia	3	A	14	none	all Garovaglia samples	no	N/A	0	87.7249	86.238	100	100	0.297521																	0	0	0	0	0	0	0	0	0	0	0	1	1	1	0
Garovaglia	3	A	18	none	all Garovaglia samples	no	N/A	0	94.4739	92.8727	100	100	0.235537																	0	0	1	0	0	0	0	0	0	0	0	0	0	0	1
Garovaglia	3	A	19	none	all Garovaglia samples	no	N/A	0	82.7653	81.3625	93.3333	100	0.416322																	0	0	1	0	0	0	0	0	0	0	0	1	1	1	1
Garovaglia	3	B	7	none	all Garovaglia samples	no	N/A	0	94.0313	92.4377	100	100	0.375																	1	1	1	1	1	1	1	1	1	1	1	0	0	0	0	Garovaglia Seq 1	E	7	20354279	Garovaglia3B7
Garovaglia	3	B	14	none	all Garovaglia samples	no	N/A	0	82.3319	80.9363	93.3333	100	0.35124																	1	1	1	1	1	1	1	1	1	1	1	0	0	0	0
Garovaglia	3	B	20	none	all Garovaglia samples	no	N/A	0	92.2181	90.655	100	100	0.297521																	0	0	0	0	0	0	0	0	0	0	0	1	1	1	0
Garovaglia	3	B	23	none	all Garovaglia samples	no	N/A	0	82.2049	80.8117	93.3333	100	0.35124																	1	1	1	1	1	1	1	1	1	1	1	0	0	0	0
Garovaglia	3	C	6	none	all Garovaglia samples	no	N/A	0	82.7066	81.3047	100	100	0.297521																	1	1	1	1	1	1	1	1	1	1	1	1	0	0	0
Garovaglia	3	D	6	none	all Garovaglia samples	no	N/A	0	91.5529	90.0012	100	100	0.474174																	0	0	1	0	0	0	0	0	1	0	0	1	1	1	1	Garovaglia Seq 1	F	12	20354323	Garovaglia3D6
Garovaglia	3	D	9	none	all Garovaglia samples	no	N/A	0	83.1995	81.7893	93.3333	100	0.267562																	1	1	1	1	1	1	1	1	1	1	1	0	1	1	0
Garovaglia	3	D	13	none	all Garovaglia samples	no	N/A	0	95.1416	93.529	100	100	0.127066																	0	0	0	0	1	0	0	0	0	0	0	0	0	0	0	Garovaglia Seq 1	G	1	20354332	Garovaglia3D13
Garovaglia	3	D	22	none	all Garovaglia samples	no	N/A	0	94.2724	92.647	100	98.3051	0.088697																	0	0	0	0	0	0	0	0	0	0	0	1	0	0	0
Garovaglia	3	E	12	none	all Garovaglia samples	no	N/A	0	85.5947	84.1439	93.3333	100	0.490702																	0	1	1	1	0	1	0	0	0	1	1	0	0	0	0
Garovaglia	3	E	13	none	all Garovaglia samples	no	N/A	0	91.4702	89.9199	100	100	0.201446																	0	0	0	0	0	0	0	0	0	0	0	0	1	1	0
Garovaglia	3	E	17	none	all Garovaglia samples	no	N/A	0	83.2079	81.7976	100	100	0.127066																	0	0	0	0	0	0	0	0	0	0	0	1	0	0	0
Garovaglia	3	E	18	none	all Garovaglia samples	no	N/A	0	84.5829	83.4155	93.3333	100	0.416322																	0	0	1	0	0	0	0	0	0	0	0	1	1	1	1
Garovaglia	3	F	4	none	all Garovaglia samples	no	N/A	0	83.6865	82.268	100	100	0.127066																	0	0	0	0	1	0	0	0	0	0	0	0	0	0	0
Garovaglia	3	F	21	none	all Garovaglia samples	no	N/A	0	91.1427	89.5979	100	100	0.127066																	1	0	0	0	0	0	0	0	0	0	0	0	0	0	0
Garovaglia	3	G	3	none	all Garovaglia samples	no	N/A	0	91.0579	89.5145	100	100	0.086777																	0	0	0	0	0	0	0	0	0	0	0	0	1	0	0	Garovaglia Seq 1	B	5
Garovaglia	3	G	8	none	all Garovaglia samples	no	N/A	0	91.7198	90.1654	100	100	0.297521																	1	1	1	1	1	1	1	1	1	1	1	1	0	0	0
Garovaglia	3	G	10	none	all Garovaglia samples	no	N/A	0	86.4324	84.9674	100	100	0.297521																	0	0	0	0	0	0	0	0	0	0	0	1	1	1	0
Garovaglia	3	G	12	none	all Garovaglia samples	no	N/A	0	82.7694	81.3664	100	100	0.201446																	1	1	1	1	1	1	1	1	1	1	1	1	0	1	0
Garovaglia	3	G	22	none	all Garovaglia samples	no	N/A	0	90.2206	88.6914	100	100	0.498967																	1	1	1	1	0	1	0	0	0	1	1	0	0	0	0
Garovaglia	3	H	9	none	all Garovaglia samples	no	N/A	0	82.4358	81.0389	93.3333	100	0.267562																	1	1	1	1	1	1	1	1	1	1	1	0	0	1	0
Garovaglia	3	H	10	none	all Garovaglia samples	no	N/A	0	83.8394	82.4184	93.3333	100	0.235537																	0	0	0	0	0	0	0	0	0	0	0	0	1	1	0	Garovaglia Seq 1	D	5	20354316	Garovaglia3H10
Garovaglia	3	I	10	none	all Garovaglia samples	no	N/A	0	89.1291	87.6184	93.3333	100	0.35124																	1	1	1	1	1	1	1	1	1	1	1	0	0	0	0
Garovaglia	3	I	12	none	all Garovaglia samples	no	N/A	0	82.1311	80.739	100	100	0.127066																	0	0	0	0	0	0	0	0	0	0	0	1	0	0	0
Garovaglia	3	J	3	none	all Garovaglia samples	no	N/A	0	86.7576	85.2871	100	100	0.235537																	0	0	1	0	0	0	0	0	0	0	0	0	0	0	1
Garovaglia	3	J	8	none	all Garovaglia samples	no	N/A	0	86.4183	84.9536	100	100	0.201446																	0	0	0	0	0	0	0	0	0	0	0	0	1	1	0	Garovaglia Seq 1	D	6	20354348	Garovaglia3J8
Garovaglia	3	K	7	none	all Garovaglia samples	no	N/A	0	84.0603	82.6356	93.3333	100	0.267562																	0	0	0	0	0	0	0	0	0	0	0	1	1	1	0
Garovaglia	3	K	8	none	all Garovaglia samples	no	N/A	0	88.2394	86.7438	93.3333	100	0.35124																	1	1	1	1	1	1	1	1	1	1	1	0	0	0	0
Garovaglia	3	K	9	none	all Garovaglia samples	no	N/A	0	82.8957	81.4907	93.3333	100	0.46281																	1	0	0	1	1	1	1	1	1	1	1	0	0	0	0
Garovaglia	3	K	10	none	all Garovaglia samples	no	N/A	0	93.2069	91.6271	100	100	0.127066																	0	0	0	0	0	0	0	0	0	0	0	1	0	0	0
Garovaglia	3	L	2	none	all Garovaglia samples	no	N/A	0	91.8438	90.2603	100	98.3051	0.42185																	0	0	1	0	0	0	0	0	0	0	0	1	1	1	1
Garovaglia	3	L	3	none	all Garovaglia samples	no	N/A	0	83.1874	81.7774	93.3333	100	0.235537																	0	0	0	0	0	0	0	0	0	0	0	1	1	0	0
Garovaglia	3	L	13	none	all Garovaglia samples	no	N/A	0	84.973	83.5328	100	100	0.127066																	0	0	0	0	0	0	0	0	0	0	0	1	0	0	0	Garovaglia Seq 1	B	10
Garovaglia	3	M	8	none	all Garovaglia samples	no	N/A	0	81.936	80.5482	93.3333	100	0.201446																	1	1	1	1	1	1	1	1	1	1	1	0	1	1	0
Garovaglia	3	N	9	none	all Garovaglia samples	no	N/A	0	91.3482	89.7999	100	100	0.127066																	0	0	0	0	0	0	0	0	0	0	0	1	0	0	0
Garovaglia	3	N	19	none	all Garovaglia samples	no	N/A	0	88.7946	87.2369	100	96.6102	0.132653																	0	0	0	0	0	0	0	0	0	0	0	1	0	0	0
Garovaglia	3	N	23	none	all Garovaglia samples	no	N/A	0	86.4607	84.9952	100	100	0.127066																	0	0	0	0	0	0	0	0	0	0	0	1	0	0	0
Garovaglia	3	O	10	none	all Garovaglia samples	no	N/A	0	90.2032	88.6744	100	100	0.375																	1	1	1	1	1	1	1	1	1	1	1	0	0	0	0
Garovaglia	3	O	18	none	all Garovaglia samples	no	N/A	0	92.6313	91.0613	100	100	0.433884																	0	0	1	0	0	0	0	0	0	0	0	1	1	1	1
Garovaglia	3	O	22	none	all Garovaglia samples	no	N/A	0	85.4018	83.9544	93.3333	100	0.483471																	0	1	1	1	1	1	1	0	1	1	0	1	0	0	0
Garovaglia	3	P	10	none	all Garovaglia samples	no	N/A	0	94.08	92.4579	100	98.3051	0.205517																	0	0	1	0	0	0	0	0	0	0	0	0	0	0	1
Garovaglia	3	P	11	none	all Garovaglia samples	no	N/A	0	95.5105	93.8917	100	100	0.127066																	0	0	0	0	0	0	0	0	0	0	0	1	0	0	0
Garovaglia	4	A	1	none	all Garovaglia samples	no	N/A	0	87.7703	86.2827	100	100	0.235537																	0	0	1	0	0	0	0	0	0	0	0	0	0	0	1	Garovaglia Seq 1	G	2	20354338	Garovaglia4A1
Garovaglia	4	A	5	none	all Garovaglia samples	no	N/A	0	91.888	90.3306	100	100	0.375																	1	1	1	1	1	1	1	1	1	1	1	0	0	0	0	Garovaglia Seq 1	E	8	20354339	Garovaglia4A5
Garovaglia	4	A	18	none	all Garovaglia samples	no	N/A	0	96.2121	94.5814	100	100	0.396694																	0	0	0	0	0	1	0	1	1	1	0	0	0	0	0
Garovaglia	4	A	20	none	all Garovaglia samples	no	N/A	0	87.9697	86.4786	100	100	0.375																	1	1	1	1	1	1	1	1	1	1	1	0	0	0	0
Garovaglia	4	B	3	none	all Garovaglia samples	no	N/A	0	93.0293	91.4527	100	100	0.375																	1	1	1	1	1	1	1	1	1	1	1	0	0	0	0
Garovaglia	4	B	12	none	all Garovaglia samples	no	N/A	0	88.4303	86.9315	100	100	0.235537																	0	0	1	0	0	0	0	0	0	0	0	0	0	0	1
Garovaglia	4	B	15	none	all Garovaglia samples	no	N/A	0	86.4833	85.0176	100	100	0.235537																	1	1	0	1	1	1	1	1	1	1	1	1	1	1	0
Garovaglia	4	C	15	none	all Garovaglia samples	no	N/A	0	94.6555	93.0512	100	100	0.433884																	0	0	1	0	0	0	0	0	0	0	0	1	1	1	1
Garovaglia	4	D	1	none	all Garovaglia samples	no	N/A	0	87.7706	86.2308	100	96.6102	0.172336																	0	0	1	0	0	0	0	0	0	0	0	0	0	0	1
Garovaglia	4	D	16	none	all Garovaglia samples	no	N/A	0	94.4531	92.8522	100	100	0.127066																	0	0	0	0	0	0	0	0	0	0	0	0	0	1	0	Garovaglia Seq 1	A	9
Garovaglia	4	D	22	none	all Garovaglia samples	no	N/A	0	95.6253	94.0045	100	100	0.127066																	0	0	0	0	0	0	0	0	0	0	0	1	0	0	0	Garovaglia Seq 1	B	11	20354330	Garovaglia4D22
Garovaglia	4	D	23	none	all Garovaglia samples	no	N/A	0	84.2644	82.8116	100	98.3051	0.1298																	1	1	1	1	1	1	1	1	1	1	1	0	1	1	1
Garovaglia	4	E	3	none	all Garovaglia samples	no	N/A	0	85.5124	84.0636	100	100	0.127066																	1	1	1	1	1	1	1	1	1	1	1	0	1	1	1
Garovaglia	4	E	10	none	all Garovaglia samples	no	N/A	0	90.1373	88.6096	100	100	0.297521																	0	0	0	0	0	0	0	0	0	0	0	1	1	1	0
Garovaglia	4	E	11	none	all Garovaglia samples	no	N/A	0	83.2161	81.8057	100	100	0.201446																	0	0	0	0	0	0	0	0	0	0	0	1	1	0	0
Garovaglia	4	E	19	none	all Garovaglia samples	no	N/A	0	90.4072	88.8749	100	100	0.375																	1	1	1	1	1	1	1	1	1	1	1	0	0	0	0
Garovaglia	4	F	8	none	all Garovaglia samples	no	N/A	0	87.2419	85.7633	93.3333	100	0.325413																	0	0	0	0	0	0	0	0	0	0	0	1	1	1	0
Garovaglia	4	F	15	none	all Garovaglia samples	no	N/A	0	97.3422	95.6923	100	100	0.201446																	0	0	0	0	0	0	0	0	0	0	0	1	1	0	0
Garovaglia	4	F	17	none	all Garovaglia samples	no	N/A	0	92.0957	90.5078	100	98.3051	0.380746																	1	1	1	1	1	1	1	1	1	1	1	0	0	0	0
Garovaglia	4	F	24	none	all Garovaglia samples	no	N/A	0	82.1343	80.7422	100	100	0.297521																	0	0	1	0	0	0	0	0	0	0	0	0	1	0	1
Garovaglia	4	G	4	none	all Garovaglia samples	no	N/A	0	89.5901	88.0453	100	98.3051	0.205517																	0	0	1	0	0	0	0	0	0	0	0	0	0	0	1
Garovaglia	4	G	6	none	all Garovaglia samples	no	N/A	0	91.0976	89.5536	100	100	0.201446																	0	0	0	0	0	0	0	0	0	0	0	1	1	0	0	Garovaglia Seq 1	G	3	20354280	Garovaglia4G6
Garovaglia	4	G	8	none	all Garovaglia samples	no	N/A	0	81.4094	80.0296	100	100	0.201446																	0	0	0	0	0	0	0	0	0	0	0	1	1	0	0
Garovaglia	4	G	17	none	all Garovaglia samples	no	N/A	0	90.3868	88.8548	100	100	0.375																	1	1	1	1	1	1	1	1	1	1	1	0	0	0	0
Garovaglia	4	G	21	none	all Garovaglia samples	no	N/A	0	83.5751	82.1586	100	100	0.127066																	0	0	0	0	0	0	0	0	0	0	0	1	0	0	0
Garovaglia	4	H	7	none	all Garovaglia samples	no	N/A	0	85.2712	84.3396	93.3333	100	0.325413																	0	0	0	0	0	0	0	0	0	0	0	1	1	1	0
Garovaglia	4	H	9	none	all Garovaglia samples	no	N/A	0	81.736	80.3506	100	100	0.127066																	1	1	1	1	1	1	1	1	1	1	1	1	1	1	0	Garovaglia Seq 1	A	4	20354294	Garovaglia4H9
Garovaglia	4	I	4	none	all Garovaglia samples	no	N/A	0	92.476	90.9086	100	100	0.127066																	1	0	0	0	0	0	0	0	0	0	0	0	0	0	0
Garovaglia	4	I	8	none	all Garovaglia samples	no	N/A	0	91.629	90.076	100	100	0.127066																	0	0	0	0	1	0	0	0	0	0	0	0	0	0	0
Garovaglia	4	J	8	none	all Garovaglia samples	no	N/A	0	86.9101	85.4369	100	100	0.297521																	1	1	1	1	1	1	1	1	1	1	1	0	0	0	1
Garovaglia	4	J	9	none	all Garovaglia samples	no	N/A	0	94.8067	93.1998	100	100	0.235537																	0	0	0	0	0	0	0	0	0	0	0	1	0	1	0	Garovaglia Seq 1	C	12	20354315	Garovaglia4J9
Garovaglia	4	J	17	none	all Garovaglia samples	no	N/A	0	82.8341	81.4303	100	100	0.127066																	1	1	1	1	1	1	1	1	1	1	1	0	1	1	1
Garovaglia	4	J	20	none	all Garovaglia samples	no	N/A	0	94.4064	92.8063	100	100	0.235537																	0	0	1	0	0	0	0	0	0	0	0	0	0	0	1
Garovaglia	4	K	1	none	all Garovaglia samples	no	N/A	0	93.9863	92.3933	100	100	0.235537																	0	0	1	0	0	0	0	0	0	0	0	0	0	0	1
Garovaglia	4	K	13	none	all Garovaglia samples	no	N/A	0	91.1852	89.6396	100	100	0.375																	1	1	1	1	1	1	1	1	1	1	1	0	0	0	0
Garovaglia	4	K	14	none	all Garovaglia samples	no	N/A	0	90.9003	89.3597	100	100	0.127066																	1	0	0	0	0	0	0	0	0	0	0	0	0	0	0
Garovaglia	4	K	15	none	all Garovaglia samples	no	N/A	0	95.4879	93.8695	100	100	0.375																	1	1	1	1	1	1	1	1	1	1	1	0	0	0	0
Garovaglia	4	K	24	none	all Garovaglia samples	no	N/A	0	83.9639	82.5408	100	100	0.201446																	0	0	0	0	0	0	0	0	0	0	0	0	1	1	0
Garovaglia	4	L	3	none	all Garovaglia samples	no	N/A	0	84.227	82.7748	100	98.3051	0.497566																	0	1	1	1	1	1	0	1	0	1	1	0	0	0	0
Garovaglia	4	L	7	none	all Garovaglia samples	no	N/A	0	87.6758	86.1897	100	100	0.127066																	0	0	0	0	0	0	0	0	0	0	1	0	0	0	0
Garovaglia	4	L	16	none	all Garovaglia samples	no	N/A	0	90.8005	89.2078	100	96.6102	0.386621																	1	1	1	1	1	1	1	1	1	1	1	0	0	0	0
Garovaglia	4	M	1	none	all Garovaglia samples	no	N/A	0	86.9864	85.5122	100	100	0.375																	1	1	1	1	1	1	1	1	1	1	1	0	0	0	0
Garovaglia	4	M	15	none	all Garovaglia samples	no	N/A	0	89.0458	87.5366	100	100	0.201446																	0	0	0	0	0	0	0	0	0	0	0	0	1	1	0	Garovaglia Seq 1	D	7	20354337	Garovaglia4M15
Garovaglia	4	M	18	none	all Garovaglia samples	no	N/A	0	92.8749	91.3008	100	100	0.297521																	1	1	1	1	1	1	1	1	1	1	1	1	0	0	0
Garovaglia	4	N	16	none	all Garovaglia samples	no	N/A	0	84.8709	83.4326	100	100	0.235537																	1	1	0	1	1	1	1	1	1	1	1	1	1	1	0
Garovaglia	4	O	2	none	all Garovaglia samples	no	N/A	0	86.0176	84.5596	100	100	0.297521																	1	1	1	1	1	1	1	1	1	1	1	1	0	0	0
Garovaglia	4	O	3	none	all Garovaglia samples	no	N/A	0	91.4607	89.9107	100	100	0.375																	1	1	1	1	1	1	1	1	1	1	1	0	0	0	0	Garovaglia Seq 1	E	9	20354284	Garovaglia4O3
Garovaglia	4	O	10	none	all Garovaglia samples	no	N/A	0	91.1373	89.4804	100	93.2203	0.39875																	1	1	1	1	1	1	1	1	1	1	1	0	0	0	0
Garovaglia	4	O	12	none	all Garovaglia samples	no	N/A	0	84.7261	83.2901	100	100	0.201446																	0	0	0	0	0	0	0	0	0	0	0	1	1	0	0
Garovaglia	4	P	4	none	all Garovaglia samples	no	N/A	0	91.7886	90.2329	100	100	0.297521																	0	0	0	0	0	0	0	0	0	0	0	1	1	1	0	Garovaglia Seq 1	G	4	20354307	Garovaglia4P4
Garovaglia	5	A	3	none	all Garovaglia samples	no	N/A	0	91.8086	90.2256	100	98.3051	0.088697																	0	0	0	0	0	0	0	0	0	0	0	1	0	0	0	Garovaglia Seq 1	B	12
Garovaglia	5	A	5	none	all Garovaglia samples	no	N/A	0	87.8381	86.3494	100	100	0.235537																	1	1	0	1	1	1	1	1	1	1	1	1	1	1	0
Garovaglia	5	A	16	none	all Garovaglia samples	no	N/A	0	95.8107	94.1868	100	100	0.396694																	0	0	0	0	0	1	0	1	1	1	0	0	0	0	0
Garovaglia	5	A	24	none	all Garovaglia samples	no	N/A	0	86.4176	84.9528	93.3333	100	0.35124																	1	1	0	1	1	1	1	1	1	1	1	0	0	1	0
Garovaglia	5	B	10	none	all Garovaglia samples	no	N/A	0	81.5574	80.1748	93.3333	100	0.396694																	1	1	1	1	1	1	1	1	1	1	1	0	0	0	0
Garovaglia	5	B	18	none	all Garovaglia samples	no	N/A	0	87.5753	86.0912	100	100	0.201446																	0	0	0	0	0	0	0	0	0	0	0	0	1	1	0	Garovaglia Seq 1	D	8	20354322	Garovaglia5B18
Garovaglia	5	C	8	none	all Garovaglia samples	no	N/A	0	93.1306	91.5521	100	100	0.235537																	0	0	1	0	0	0	0	0	0	0	0	0	0	0	1
Garovaglia	5	C	12	none	all Garovaglia samples	no	N/A	0	93.4844	91.8999	100	100	0.235537																	0	0	1	0	0	0	0	0	0	0	0	0	0	0	1
Garovaglia	5	C	18	none	all Garovaglia samples	no	N/A	0	84.3511	82.9215	100	100	0.201446																	0	0	0	0	0	0	0	0	0	0	0	0	1	1	0
Garovaglia	5	C	20	none	all Garovaglia samples	no	N/A	0	84.3641	82.9344	100	100	0.127066																	1	1	1	1	1	1	1	1	1	1	1	1	1	1	0	Garovaglia Seq 1	A	5	20354299	Garovaglia5C20
Garovaglia	5	D	4	none	all Garovaglia samples	no	N/A	0	91.1105	89.5663	100	100	0.375																	1	1	1	1	1	1	1	1	1	1	0	0	0	0	1
Garovaglia	5	D	16	none	all Garovaglia samples	no	N/A	0	87.1246	85.6478	100	100	0.325413																	1	1	1	1	1	1	1	1	1	1	1	0	1	0	0
Garovaglia	5	E	6	none	all Garovaglia samples	no	N/A	0	83.1322	84.2788	93.3333	100	0.165289																	0	0	0	0	0	0	0	0	0	0	0	0	1	1	0
Garovaglia	5	E	18	none	all Garovaglia samples	no	N/A	0	88.5006	86.7987	100	88.1356	0.432133																	0	0	X	1	1	1	1	0	1	1	1	0	1	1	1
Garovaglia	5	F	20	none	all Garovaglia samples	no	N/A	0	85.181	83.7373	100	100	0.127066																	0	0	0	0	0	0	0	0	0	0	0	1	0	0	0
Garovaglia	5	F	23	none	all Garovaglia samples	no	N/A	0	92.6336	91.0637	100	100	0.375																	1	1	1	1	1	1	1	1	1	1	1	0	0	0	0	Garovaglia Seq 1	E	10	20354331	Garovaglia5F23
Garovaglia	5	G	1	none	all Garovaglia samples	no	N/A	0	83.1381	81.7292	100	100	0.375																	1	1	1	1	1	1	1	1	1	1	1	0	0	0	0
Garovaglia	5	G	7	none	all Garovaglia samples	no	N/A	0	85.5891	84.1384	100	100	0.297521																	0	0	0	0	0	0	0	0	0	0	0	1	1	1	0	Garovaglia Seq 1	G	5	20354286	Garovaglia5G7
Garovaglia	5	G	23	none	all Garovaglia samples	no	N/A	0	90.3004	88.7698	100	100	0.235537																	0	0	1	0	0	0	0	0	0	0	0	0	0	0	1
Garovaglia	5	H	3	none	all Garovaglia samples	no	N/A	0	83.433	82.0188	100	100	0.235537																	1	1	1	1	1	1	1	1	1	1	1	0	1	1	0
Garovaglia	5	H	4	none	all Garovaglia samples	no	N/A	0	88.5519	87.051	100	100	0.375																	1	1	1	1	1	1	1	1	1	1	0	0	0	0	1
Garovaglia	5	H	6	none	all Garovaglia samples	no	N/A	0	85.6226	84.1714	100	100	0.201446																	0	0	0	0	0	0	0	0	0	0	0	1	1	0	0
Garovaglia	5	H	8	none	all Garovaglia samples	no	N/A	0	81.4347	80.006	93.3333	96.6102	0.277778																	0	0	0	0	0	0	0	0	0	0	0	1	1	1	0
Garovaglia	5	H	15	none	all Garovaglia samples	no	N/A	0	94.8956	93.2872	100	100	0.235537																	0	0	1	0	0	0	0	0	0	0	0	0	0	0	1
Garovaglia	5	H	21	none	all Garovaglia samples	no	N/A	0	87.0255	85.5505	100	100	0.235537																	0	0	1	0	0	0	0	0	0	0	0	0	0	0	1
Garovaglia	5	H	22	none	all Garovaglia samples	no	N/A	0	84.4578	83.2548	93.3333	100	0.267562																	0	0	1	0	0	0	0	0	0	0	0	0	0	0	1
Garovaglia	5	H	23	none	all Garovaglia samples	no	N/A	0	88.7981	87.293	100	100	0.201446																	0	0	0	0	0	0	0	0	0	0	0	0	1	1	0
Garovaglia	5	I	8	none	all Garovaglia samples	no	N/A	0	91.4369	89.8604	100	98.3051	0.48675																	0	0	1	0	1	1	0	1	0	1	0	1	1	1	1
Garovaglia	5	J	18	none	all Garovaglia samples	no	N/A	0	83.3862	81.8699	100	93.2203	0.13875																	1	1	1	1	1	1	1	1	1	1	1	0	1	1	1
Garovaglia	5	J	20	none	all Garovaglia samples	no	N/A	0	86.6966	85.2272	100	100	0.375																	1	1	1	1	1	1	1	1	1	1	1	0	0	0	0
Garovaglia	5	K	1	none	all Garovaglia samples	no	N/A	0	87.612	86.127	100	100	0.127066																	1	0	0	0	0	0	0	0	0	0	0	0	0	0	0
Garovaglia	5	K	9	none	all Garovaglia samples	no	N/A	0	85.7295	84.2764	100	100	0.127066																	0	0	0	0	0	0	0	0	0	0	0	1	0	0	0	Garovaglia Seq 1	C	1
Garovaglia	5	K	15	none	all Garovaglia samples	no	N/A	0	95.9113	94.2856	100	100	0.235537																	0	0	1	0	0	0	0	0	0	0	0	0	0	0	1
Garovaglia	5	K	20	none	all Garovaglia samples	no	N/A	0	90.1889	88.6603	100	100	0.325413																	0	0	0	0	0	1	0	0	0	1	1	0	0	0	0
Garovaglia	5	K	21	none	all Garovaglia samples	no	N/A	0	87.1547	85.6775	100	100	0.201446																	0	0	0	0	0	0	0	0	0	0	0	1	1	0	0
Garovaglia	5	L	20	none	all Garovaglia samples	no	N/A	0	88.1367	86.5906	93.3333	96.6102	0.408163																	1	1	1	1	1	1	1	1	1	1	1	0	0	0	0
Garovaglia	5	M	11	none	all Garovaglia samples	no	N/A	0	81.6992	80.3145	100	100	0.375																	0	0	1	0	0	0	0	0	0	0	0	1	1	0	1
Garovaglia	5	M	12	none	all Garovaglia samples	no	N/A	0	83.896	82.474	100	100	0.235537																	0	0	1	0	0	0	0	0	0	0	0	0	0	0	1
Garovaglia	5	M	15	none	all Garovaglia samples	no	N/A	0	91.9192	90.3612	100	100	0.127066																	1	0	0	0	0	0	0	0	0	0	0	0	0	0	0
Garovaglia	5	M	16	none	all Garovaglia samples	no	N/A	0	84.6711	83.2112	100	98.3051	0.302866																	1	1	1	1	1	1	1	1	1	1	1	0	0	0	1
Garovaglia	5	N	6	none	all Garovaglia samples	no	N/A	0	90.613	89.5894	93.3333	96.6102	0.362812																	1	1	1	1	1	1	1	1	1	1	1	0	0	0	0
Garovaglia	5	N	21	none	all Garovaglia samples	no	N/A	0	94.5618	92.959	100	100	0.235537																	0	0	1	0	0	0	0	0	0	0	0	0	0	0	1
Garovaglia	5	O	11	none	all Garovaglia samples	no	N/A	0	91.517	89.966	100	100	0.44938																	1	0	0	0	1	1	0	0	0	1	1	0	0	0	0
Garovaglia	5	P	8	none	all Garovaglia samples	no	N/A	0	94.5459	92.8872	100	96.6102	0.132653																	1	0	0	0	0	0	0	0	0	0	0	0	0	0	0
Garovaglia	6	A	9	none	all Garovaglia samples	no	N/A	0	90.5783	88.9892	100	96.6102	0.172336																	0	0	1	0	0	0	0	0	0	0	0	0	0	0	1
Garovaglia	6	B	1	none	all Garovaglia samples	no	N/A	0	90.2058	88.6769	100	100	0.201446																	0	0	0	0	0	0	0	0	0	0	0	0	1	1	0
Garovaglia	6	C	13	none	all Garovaglia samples	no	N/A	0	86.0305	84.5723	100	100	0.201446																	0	0	0	0	0	0	0	0	0	0	0	1	1	0	0
Garovaglia	6	C	17	none	all Garovaglia samples	no	N/A	0	93.978	92.3294	100	96.6102	0.386621																	1	1	1	1	1	1	1	1	1	1	1	0	0	0	0
Garovaglia	6	C	19	none	all Garovaglia samples	no	N/A	0	89.6577	88.1381	100	100	0.201446																	0	0	0	0	0	0	0	0	0	0	0	1	1	0	0
Garovaglia	6	D	1	none	all Garovaglia samples	no	N/A	0	87.1988	85.7209	100	100	0.375																	1	1	1	1	1	1	1	1	1	1	1	0	0	0	0
Garovaglia	6	D	2	none	all Garovaglia samples	no	N/A	0	86.5495	85.0825	100	100	0.127066																	1	0	0	0	0	0	0	0	0	0	0	0	0	0	0
Garovaglia	6	D	21	none	all Garovaglia samples	no	N/A	0	83.8308	82.41	100	100	0.235537																	0	0	1	0	0	0	0	0	0	0	0	0	0	0	1
Garovaglia	6	E	1	none	all Garovaglia samples	no	N/A	0	87.2303	85.7606	93.3333	100	0.416322																	1	1	0	1	1	1	1	1	1	1	1	0	0	0	0
Garovaglia	6	E	6	none	all Garovaglia samples	no	N/A	0	84.8951	83.4562	93.3333	100	0.44938																	1	1	0	1	1	1	1	1	1	1	0	0	0	0	0
Garovaglia	6	E	12	none	all Garovaglia samples	no	N/A	0	91.7532	90.198	100	100	0.325413																	0	0	1	0	0	0	0	0	0	0	0	1	0	0	1
Garovaglia	6	E	13	none	all Garovaglia samples	no	N/A	0	91.215	89.6689	100	100	0.375																	1	1	1	1	1	1	1	1	1	1	1	0	0	0	0	Garovaglia Seq 1	E	11
Garovaglia	6	F	17	none	all Garovaglia samples	no	N/A	0	88.5872	87.0331	100	96.6102	0.172336																	0	0	1	0	0	0	0	0	0	0	0	0	0	0	1
Garovaglia	6	G	15	none	all Garovaglia samples	no	N/A	0	92.786	91.2133	93.3333	100	0.416322																	0	0	1	0	0	0	0	0	0	0	0	1	1	1	1
Garovaglia	6	G	22	none	all Garovaglia samples	no	N/A	0	88.5713	87.0701	100	100	0.297521																	1	1	1	1	1	1	1	1	1	1	1	1	0	0	0
Garovaglia	6	H	2	none	all Garovaglia samples	no	N/A	0	93.6355	92.0484	100	100	0.201446																	0	0	0	0	0	0	0	0	0	0	0	0	1	1	0	Garovaglia Seq 1	D	3	20354317	Garovaglia6H2
Garovaglia	6	H	14	none	all Garovaglia samples	no	N/A	0	85.6299	84.1785	93.3333	100	0.35124																	1	1	1	1	1	1	1	1	1	1	1	0	0	0	0
Garovaglia	6	H	21	none	all Garovaglia samples	no	N/A	0	91.1547	89.6097	100	100	0.375																	1	1	1	1	1	1	1	1	1	1	1	0	0	0	0	Garovaglia Seq 1	E	12	20354335	Garovaglia6H21
Garovaglia	6	I	4	none	all Garovaglia samples	no	N/A	0	88.3558	86.8583	100	100	0.375																	1	1	1	1	1	1	1	1	1	1	1	0	0	0	0
Garovaglia	6	I	18	none	all Garovaglia samples	no	N/A	0	89.9034	88.3532	93.3333	98.3051	0.40238																	1	1	1	1	1	1	1	1	1	1	1	0	0	0	0
Garovaglia	6	J	4	none	all Garovaglia samples	no	N/A	0	82.6351	81.2344	93.3333	100	0.396694																	1	0	1	1	1	1	1	1	1	1	1	0	0	0	0
Garovaglia	6	J	6	none	all Garovaglia samples	no	N/A	0	87.7482	86.2609	100	100	0.201446																	1	1	1	1	1	1	1	1	1	1	1	1	0	0	1
Garovaglia	6	K	5	none	all Garovaglia samples	no	N/A	0	86.1616	84.7013	100	100	0.375																	1	1	1	1	1	1	1	1	1	1	1	0	0	0	0
Garovaglia	6	K	6	none	all Garovaglia samples	no	N/A	0	85.9911	84.5337	93.3333	100	0.396694																	1	1	1	1	1	1	1	1	1	1	1	0	0	0	0
Garovaglia	6	K	18	none	all Garovaglia samples	no	N/A	0	86.9393	85.4141	100	96.6102	0.386621																	1	1	1	1	1	1	1	1	1	1	1	0	0	0	0
Garovaglia	6	K	23	none	all Garovaglia samples	no	N/A	0	93.8714	92.2803	100	100	0.127066																	0	0	0	0	0	0	0	0	0	0	0	1	0	0	0
Garovaglia	6	K	24	none	all Garovaglia samples	no	N/A	0	83.7917	82.3715	93.3333	100	0.396694																	1	1	1	1	1	1	1	1	1	1	1	0	0	0	0
Garovaglia	6	L	1	none	all Garovaglia samples	no	N/A	0	87.3688	85.888	100	100	0.375																	1	1	1	1	1	1	1	1	1	1	1	0	0	0	0
Garovaglia	6	L	3	none	all Garovaglia samples	no	N/A	0	88.3547	86.8572	100	100	0.127066																	0	0	0	0	0	0	0	0	0	0	0	1	0	0	0
Garovaglia	6	L	12	none	all Garovaglia samples	no	N/A	0	82.6044	81.2043	93.3333	100	0.44938																	1	1	0	1	1	1	1	1	1	1	1	0	0	0	0
Garovaglia	6	M	3	none	all Garovaglia samples	no	N/A	0	85.2559	83.811	100	100	0.297521																	1	1	1	1	1	1	1	1	1	1	1	0	0	0	1
Garovaglia	6	M	10	none	all Garovaglia samples	no	N/A	0	87.2986	85.6199	93.3333	88.1356	0.438276																	1	1	1	1	1	1	1	1	1	1	1	0	0	0	0
Garovaglia	6	N	13	none	all Garovaglia samples	no	N/A	0	89.6585	88.1389	100	100	0.127066																	0	0	0	0	0	0	0	0	0	0	0	1	0	0	0	Garovaglia Seq 1	C	2	20354303	Garovaglia6N13
Garovaglia	6	N	14	none	all Garovaglia samples	no	N/A	0	83.8766	82.4305	100	98.3051	0.088697																	1	0	0	0	0	0	0	0	0	0	0	0	0	0	0
Garovaglia	6	N	15	none	all Garovaglia samples	no	N/A	0	88.7126	87.0998	100	93.2203	0.39875																	1	1	1	1	1	1	1	1	1	1	1	0	0	0	0
Garovaglia	6	N	17	none	all Garovaglia samples	no	N/A	0	88.9164	87.4094	100	100	0.474174																	1	0	0	1	1	1	1	1	1	1	1	0	0	0	0
Garovaglia	6	O	4	none	all Garovaglia samples	no	N/A	0	87.3285	85.7688	100	94.9153	0.135634																	1	1	1	1	1	1	1	1	1	1	1	0	1	1	1
Garovaglia	6	O	7	none	all Garovaglia samples	no	N/A	0	82.6059	81.0474	93.3333	89.8305	0.300554																	1	1	1	1	1	1	1	1	1	1	1	0	0	0	1
Garovaglia	6	O	9	none	all Garovaglia samples	no	N/A	0	95.6969	94.0749	100	100	0.297521																	0	0	0	0	0	0	0	0	0	0	0	1	1	1	0
Garovaglia	6	O	12	none	all Garovaglia samples	no	N/A	0	82.2485	80.8545	100	100	0.235537																	0	0	1	0	0	0	0	0	0	0	0	0	0	0	1
Garovaglia	6	O	20	none	all Garovaglia samples	no	N/A	0	84.0462	83.1256	93.3333	100	0.35124																	1	1	1	1	1	1	1	1	1	1	1	0	0	0	0
Garovaglia	6	O	23	none	all Garovaglia samples	no	N/A	0	85.7105	84.2576	93.3333	100	0.325413																	1	1	1	1	1	1	1	1	1	1	1	0	0	0	1
Garovaglia	6	P	10	none	all Garovaglia samples	no	N/A	0	83.2623	81.851	100	100	0.235537																	1	1	0	1	1	1	1	1	1	1	1	1	1	1	0
Garovaglia	6	P	18	none	all Garovaglia samples	no	N/A	0	93.6625	92.075	100	100	0.127066																	1	0	0	0	0	0	0	0	0	0	0	0	0	0	0
Garovaglia	6	P	20	none	all Garovaglia samples	no	N/A	0	95.9498	94.2665	100	96.6102	0.132653																	0	0	0	0	1	0	0	0	0	0	0	0	0	0	0
Garovaglia	7	B	1	none	all Garovaglia samples	no	N/A	0	83.4353	81.9715	93.3333	96.6102	0.336735																	1	1	1	1	1	1	1	1	1	1	1	0	0	0	1
Garovaglia	7	C	12	none	all Garovaglia samples	no	N/A	0	85.0995	83.6572	93.3333	100	0.35124																	0	0	1	0	0	0	0	0	0	0	0	0	1	1	1
Garovaglia	7	C	14	none	all Garovaglia samples	no	N/A	0	89.1254	87.6148	100	100	0.433884																	0	0	1	0	0	0	0	0	0	0	0	1	1	1	1
Garovaglia	7	C	15	none	all Garovaglia samples	no	N/A	0	83.2482	81.5979	93.3333	100	0.35124																	0	0	0	0	0	0	0	0	0	0	0	1	1	0	1
Garovaglia	7	D	4	none	all Garovaglia samples	no	N/A	0	84.7339	83.2978	100	100	0.127066																	0	0	0	0	0	0	0	0	0	0	0	1	0	0	0
Garovaglia	7	D	9	none	all Garovaglia samples	no	N/A	0	82.3825	80.9858	100	100	0.127066																	1	1	1	1	1	1	1	1	1	1	1	1	1	0	1
Garovaglia	7	D	14	none	all Garovaglia samples	no	N/A	0	87.9002	86.4103	100	100	0.235537																	0	0	1	0	0	0	0	0	0	0	0	0	0	0	1
Garovaglia	7	D	16	none	all Garovaglia samples	no	N/A	0	83.3677	81.9545	100	100	0.297521																	1	1	1	1	1	1	1	1	1	1	1	1	0	0	0
Garovaglia	7	D	24	none	all Garovaglia samples	no	N/A	0	89.8088	88.2866	100	100	0.127066																	0	0	0	0	0	0	0	0	0	0	0	1	0	0	0	Garovaglia Seq 1	C	3	20354311	Garovaglia7D24
Garovaglia	7	E	3	none	all Garovaglia samples	no	N/A	0	91.4388	89.889	100	100	0.396694																	0	0	1	0	0	0	0	0	0	0	0	1	0	1	1
Garovaglia	7	E	16	none	all Garovaglia samples	no	N/A	0	92.8891	91.3147	100	100	0.235537																	0	0	1	0	0	0	0	0	0	0	0	0	0	0	1
Garovaglia	7	F	18	none	all Garovaglia samples	no	N/A	0	84.5217	83.0892	93.3333	100	0.325413																	1	1	1	1	1	1	1	1	1	1	1	0	0	1	0
Garovaglia	7	G	15	none	all Garovaglia samples	no	N/A	0	82.0046	80.5908	100	98.3051	0.24013																	1	1	1	1	0	1	1	1	1	1	1	1	1	1	0
Garovaglia	7	H	6	none	all Garovaglia samples	no	N/A	0	82.6934	81.2915	100	100	0.375																	1	1	1	1	1	1	1	1	1	1	1	0	0	0	0
Garovaglia	7	H	9	none	all Garovaglia samples	no	N/A	0	87.9148	86.4248	100	100	0.235537																	1	1	1	1	1	1	1	1	1	1	1	0	1	1	0	Garovaglia Seq 1	G	6	20354291	Garovaglia7H9
Garovaglia	7	H	14	none	all Garovaglia samples	no	N/A	0	94.0428	92.4487	100	100	0.375																	1	1	1	1	1	1	1	1	1	1	1	0	0	0	0
Garovaglia	7	H	19	none	all Garovaglia samples	no	N/A	0	84.3067	82.8274	93.3333	96.6102	0.277778																	1	1	1	1	1	1	1	1	1	1	1	0	0	0	1
Garovaglia	7	H	23	none	all Garovaglia samples	no	N/A	0	95.2075	93.5938	100	100	0.297521																	0	0	0	0	0	0	0	0	0	0	0	1	1	1	0
Garovaglia	7	H	24	none	all Garovaglia samples	no	N/A	0	87.7971	86.309	100	100	0.127066																	0	0	0	0	1	0	0	0	0	0	0	0	0	0	0
Garovaglia	7	J	7	none	all Garovaglia samples	no	N/A	0	91.6813	90.1274	100	100	0.127066																	0	0	0	0	1	0	0	0	0	0	0	0	0	0	0
Garovaglia	7	L	2	none	all Garovaglia samples	no	N/A	0	85.5271	84.0775	100	100	0.127066																	0	0	0	0	0	0	0	0	0	0	0	1	0	0	0
Garovaglia	7	L	9	none	all Garovaglia samples	no	N/A	0	90.6599	89.1233	100	100	0.127066																	0	0	0	0	0	0	0	0	0	0	0	1	0	0	0
Garovaglia	7	L	16	none	all Garovaglia samples	no	N/A	0	83.9823	82.5589	100	100	0.086777																	0	0	0	0	0	0	0	0	0	0	0	0	1	0	0	Garovaglia Seq 1	B	6
Garovaglia	7	M	13	none	all Garovaglia samples	no	N/A	0	84.5266	83.0939	93.3333	100	0.201446																	0	0	0	0	0	0	0	0	0	0	0	1	0	1	0
Garovaglia	7	M	17	none	all Garovaglia samples	no	N/A	0	94.7918	93.1852	100	100	0.127066																	0	0	0	0	1	0	0	0	0	0	0	0	0	0	0
Garovaglia	7	M	19	none	all Garovaglia samples	no	N/A	0	86.0998	84.6404	93.3333	100	0.325413																	1	1	1	1	1	1	1	1	1	1	1	0	0	1	0
Garovaglia	7	N	14	none	all Garovaglia samples	no	N/A	0	92.7463	91.1744	100	100	0.127066																	0	0	0	0	1	0	0	0	0	0	0	0	0	0	0
Garovaglia	7	N	20	none	all Garovaglia samples	no	N/A	0	82.3145	80.9193	100	100	0.127066																	0	0	0	0	1	0	0	0	0	0	0	0	0	0	0
Garovaglia	7	O	23	none	all Garovaglia samples	no	N/A	0	85.8576	84.4025	93.3333	100	0.325413																	1	1	1	1	1	1	1	1	1	1	1	0	0	0	1
Garovaglia	8	A	4	none	all Garovaglia samples	no	N/A	0	85.4305	83.9825	100	100	0.474174																	0	0	1	0	0	0	0	0	0	0	1	1	1	1	1
Garovaglia	8	A	7	none	all Garovaglia samples	no	N/A	0	88.7758	87.2711	100	100	0.495868																	1	1	1	1	0	0	0	0	1	0	1	1	0	0	1
Garovaglia	8	A	16	none	all Garovaglia samples	no	N/A	0	89.1949	87.512	100	89.8305	0.411357																	1	1	1	1	1	1	1	1	1	1	1	0	0	0	0
Garovaglia	8	C	16	none	all Garovaglia samples	no	N/A	0	84.4533	83.0219	100	100	0.127066																	0	0	0	0	0	0	0	0	0	0	0	1	0	0	0
Garovaglia	8	D	8	none	all Garovaglia samples	no	N/A	0	90.6012	89.0117	100	96.6102	0.5																	1	1	1	1	0	1	0	0	0	1	1	0	0	0	0
Garovaglia	8	E	9	none	all Garovaglia samples	no	N/A	0	87.1919	85.714	100	100	0.297521																	1	1	1	1	1	1	1	1	1	1	1	0	0	0	1
Garovaglia	8	E	10	none	all Garovaglia samples	no	N/A	0	81.9353	80.5465	100	100	0.127066																	0	0	0	0	0	0	1	0	0	0	0	0	0	0	0
Garovaglia	8	F	6	none	all Garovaglia samples	no	N/A	0	86.8424	85.3706	93.3333	100	0.396694																	1	1	1	1	1	1	1	1	1	1	1	0	0	0	0
Garovaglia	8	G	16	none	all Garovaglia samples	no	N/A	0	88.1068	86.6135	100	100	0.375																	1	1	1	1	1	1	1	1	1	1	1	0	0	0	0
Garovaglia	8	G	22	none	all Garovaglia samples	no	N/A	0	83.8602	82.4143	100	98.3051	0.088697																	0	0	0	0	1	0	0	0	0	0	0	0	0	0	0
Garovaglia	8	H	2	none	all Garovaglia samples	no	N/A	0	88.1571	86.6629	100	100	0.375																	1	1	1	1	1	1	1	1	1	1	1	0	0	0	0
Garovaglia	8	H	10	none	all Garovaglia samples	no	N/A	0	86.3577	84.8942	100	100	0.375																	1	1	1	1	1	1	1	1	1	1	1	0	0	0	0
Garovaglia	8	I	11	none	all Garovaglia samples	no	N/A	0	88.723	87.2193	100	100	0.201446																	0	0	0	0	0	0	0	0	0	0	0	0	1	1	0	Garovaglia Seq 1	D	4	20354326	Garovaglia8I11
Garovaglia	8	I	12	none	all Garovaglia samples	no	N/A	0	84.1271	82.7014	93.3333	100	0.35124																	1	1	1	1	1	1	1	1	1	1	1	0	0	0	0
Garovaglia	8	I	13	none	all Garovaglia samples	no	N/A	0	83.9324	82.5098	100	100	0.375																	1	1	1	1	1	1	1	1	1	1	1	0	0	0	0
Garovaglia	8	I	18	none	all Garovaglia samples	no	N/A	0	87.2297	85.7512	100	100	0.127066																	0	0	0	0	0	0	0	0	0	0	0	1	0	0	0
Garovaglia	8	J	2	none	all Garovaglia samples	no	N/A	0	86.3188	84.8558	100	100	0.297521																	0	0	0	0	0	0	0	0	0	0	0	1	1	1	0
Garovaglia	8	J	3	none	all Garovaglia samples	no	N/A	0	81.8157	80.429	100	100	0.201446																	0	0	0	0	0	0	0	0	0	0	0	1	1	0	0
Garovaglia	8	J	7	none	all Garovaglia samples	no	N/A	0	86.6352	85.1668	93.3333	100	0.325413																	1	1	1	1	1	1	1	1	1	1	1	1	0	0	0
Garovaglia	8	J	8	none	all Garovaglia samples	no	N/A	0	88.5228	87.0224	100	100	0.127066																	0	0	0	0	0	0	0	0	0	0	0	1	0	0	0
Garovaglia	8	J	9	none	all Garovaglia samples	no	N/A	0	90.3798	88.848	100	100	0.375																	1	1	1	1	1	1	1	1	1	1	1	0	0	0	0
Garovaglia	8	K	10	none	all Garovaglia samples	no	N/A	0	83.3013	81.8894	100	100	0.201446																	0	0	0	0	0	0	0	0	0	0	0	1	1	0	0
Garovaglia	8	K	16	none	all Garovaglia samples	no	N/A	0	92.4196	90.7982	93.3333	96.6102	0.362812																	0	0	1	0	0	0	0	0	0	0	0	0	1	1	1
Garovaglia	8	L	4	none	all Garovaglia samples	no	N/A	0	83.0759	81.6678	100	100	0.325413																	0	0	1	0	0	0	0	0	0	0	0	1	0	0	1
Garovaglia	8	L	8	none	all Garovaglia samples	no	N/A	0	86.7757	85.2533	100	96.6102	0.209751																	0	0	0	0	0	0	0	0	0	0	0	1	1	0	0
Garovaglia	8	L	22	none	all Garovaglia samples	no	N/A	0	87.389	85.9079	100	100	0.375																	1	1	1	1	1	1	1	1	1	1	1	0	0	0	0
Garovaglia	8	M	20	none	all Garovaglia samples	no	N/A	0	90.4651	88.932	100	100	0.375																	1	1	1	1	1	1	1	1	1	1	1	0	0	0	0
Garovaglia	8	M	21	none	all Garovaglia samples	no	N/A	0	84.5097	83.0774	100	100	0.127066																	0	0	0	0	0	0	0	0	0	0	0	0	0	1	0	Garovaglia Seq 1	A	10
Garovaglia	8	N	3	none	all Garovaglia samples	no	N/A	0	92.3896	90.8237	100	100	0.127066																	0	0	0	0	0	0	0	0	0	0	0	1	0	0	0
Garovaglia	8	N	14	none	all Garovaglia samples	no	N/A	0	87.2847	85.8054	100	100	0.495868																	1	0	0	1	1	1	1	1	0	1	1	0	0	0	0
Garovaglia	8	N	22	none	all Garovaglia samples	no	N/A	0	85.0222	83.6458	93.3333	100	0.416322																	1	1	0	1	1	1	1	1	1	1	1	0	0	0	0
Garovaglia	8	P	1	none	all Garovaglia samples	no	N/A	0	95.1483	93.5359	100	100	0.375																	1	1	1	1	1	1	1	1	1	1	1	0	0	0	0
Garovaglia	8	P	2	none	all Garovaglia samples	no	N/A	0	81.7812	80.401	93.3333	100	0.396694																	1	1	1	1	1	1	1	1	1	1	1	0	0	0	0
Garovaglia	8	P	4	none	all Garovaglia samples	no	N/A	0	92.1942	90.6317	100	100	0.375																	1	1	1	1	1	1	1	1	1	1	1	0	0	0	0
Garovaglia	8	P	24	none	all Garovaglia samples	no	N/A	0	94.5662	92.9634	100	100	0.127066																	0	0	0	0	0	0	0	0	0	0	0	1	0	0	0
Garovaglia	9	A	1	DpnII, HpyCH4IV, MseI	all Garovaglia samples except Ged6504	yes	Ged6504	1	88.5392	87.0386	100	100	0.127066																	1	0	0	0	0	0	0	0	0	0	0	0	0	0	0
Garovaglia	9	A	3	DpnII, HpyCH4IV, MseI	all Garovaglia samples except Ged6504	yes	Ged6504	1	94.8404	93.2328	100	100	0.235537																	0	0	1	0	0	0	0	0	0	0	0	0	0	0	1
Garovaglia	9	A	10	DpnII, HpyCH4IV, MseI	all Garovaglia samples except Ged6504	yes	Ged6504	1	96.3	94.6675	100	100	0.235537																	0	0	1	0	0	0	0	0	0	0	0	0	0	0	1
Garovaglia	9	A	12	DpnII, HpyCH4IV, MseI	all Garovaglia samples except Ged6504	yes	Ged6504	1	94.5763	92.9731	100	100	0.235537																	0	0	1	0	0	0	0	0	0	0	0	0	0	0	1
Garovaglia	9	A	13	DpnII, HpyCH4IV, MseI	all Garovaglia samples except Ged6504	yes	Ged6504	1	91.5543	90.003	100	100	0.127066																	1	0	0	0	0	0	0	0	0	0	0	0	0	0	0
Garovaglia	9	A	17	DpnII, HpyCH4IV, MseI	all Garovaglia samples except Ged6504	yes	Ged6504	1	95.4645	93.846	100	100	0.235537																	0	0	1	0	0	0	0	0	0	0	0	0	0	0	1
Garovaglia	9	A	20	DpnII, HpyCH4IV, MseI	all Garovaglia samples except Ged6504	yes	Ged6504	1	97.2591	95.6106	100	100	0.235537																	0	0	1	0	0	0	0	0	0	0	0	0	0	0	1
Garovaglia	9	A	23	DpnII, HpyCH4IV, MseI	all Garovaglia samples except Ged6504	yes	Ged6504	1	91.6578	90.1041	100	100	0.127066																	1	0	0	0	0	0	0	0	0	0	0	0	0	0	0
Garovaglia	9	B	9	DpnII, HpyCH4IV, MseI	all Garovaglia samples except Ged6504	yes	Ged6504	1	89.9876	88.4089	100	96.6102	0.386621																	1	1	1	1	1	1	1	1	1	1	1	0	0	0	0
Garovaglia	9	B	12	DpnII, HpyCH4IV, MseI	all Garovaglia samples except Ged6504	yes	Ged6504	1	94.4932	92.8915	100	100	0.127066																	1	0	0	0	0	0	0	0	0	0	0	0	0	0	0
Garovaglia	9	B	19	DpnII, HpyCH4IV, MseI	all Garovaglia samples except Ged6504	yes	Ged6504	1	96.0277	94.4003	100	100	0.235537																	0	0	1	0	0	0	0	0	0	0	0	0	0	0	1
Garovaglia	9	B	20	DpnII, HpyCH4IV, MseI	all Garovaglia samples except Ged6504	yes	Ged6504	1	89.1972	87.6854	100	100	0.375																	1	1	1	1	1	1	1	1	1	1	1	0	0	0	0
Garovaglia	9	B	22	DpnII, HpyCH4IV, MseI	all Garovaglia samples except Ged6504	yes	Ged6504	1	90.4687	88.9353	100	100	0.375																	1	1	1	1	1	1	1	1	1	1	1	0	0	0	0	Garovaglia Seq 1	F	3	20354278	Garovaglia9B22
Garovaglia	9	C	8	DpnII, HpyCH4IV, MseI	all Garovaglia samples except Ged6504	yes	Ged6504	1	84.7222	83.2862	100	100	0.297521																	1	1	1	1	1	1	1	1	1	1	1	1	0	0	0
Garovaglia	9	C	18	DpnII, HpyCH4IV, MseI	all Garovaglia samples except Ged6504	yes	Ged6504	1	96.9244	95.2816	100	100	0.235537																	0	0	1	0	0	0	0	0	0	0	0	0	0	0	1
Garovaglia	9	C	24	DpnII, HpyCH4IV, MseI	all Garovaglia samples except Ged6504	yes	Ged6504	1	94.8343	93.2269	100	100	0.235537																	0	0	1	0	0	0	0	0	0	0	0	0	0	0	1
Garovaglia	9	D	10	DpnII, HpyCH4IV, MseI	all Garovaglia samples except Ged6504	yes	Ged6504	1	97.9326	96.2727	100	100	0.235537																	0	0	1	0	0	0	0	0	0	0	0	0	0	0	1
Garovaglia	9	D	16	DpnII, HpyCH4IV, MseI	all Garovaglia samples except Ged6504	yes	Ged6504	1	90.1456	88.6175	100	100	0.127066																	1	0	0	0	0	0	0	0	0	0	0	0	0	0	0	Garovaglia Seq 1	G	7
Garovaglia	9	D	24	DpnII, HpyCH4IV, MseI	all Garovaglia samples except Ged6504	yes	Ged6504	1	89.6307	88.1112	100	100	0.235537																	0	0	1	0	0	0	0	0	0	0	0	0	0	0	1
Garovaglia	9	E	4	DpnII, HpyCH4IV, MseI	all Garovaglia samples except Ged6504	yes	Ged6504	1	87.1259	85.6494	100	100	0.235537																	0	0	1	0	0	0	0	0	0	0	0	0	0	0	1
Garovaglia	9	E	13	DpnII, HpyCH4IV, MseI	all Garovaglia samples except Ged6504	yes	Ged6504	1	91.1901	89.6444	100	100	0.127066																	1	0	0	0	0	0	0	0	0	0	0	0	0	0	0
Garovaglia	9	E	23	DpnII, HpyCH4IV, MseI	all Garovaglia samples except Ged6504	yes	Ged6504	1	85.8931	84.4367	100	100	0.127066																	1	0	0	0	0	0	0	0	0	0	0	0	0	0	0
Garovaglia	9	F	5	DpnII, HpyCH4IV, MseI	all Garovaglia samples except Ged6504	yes	Ged6504	1	85.075	83.6331	100	100	0.375																	1	1	1	1	1	1	1	1	1	1	1	0	0	0	0
Garovaglia	9	F	7	DpnII, HpyCH4IV, MseI	all Garovaglia samples except Ged6504	yes	Ged6504	1	91.4811	89.9306	100	100	0.235537																	0	0	1	0	0	0	0	0	0	0	0	0	0	0	1
Garovaglia	9	F	22	DpnII, HpyCH4IV, MseI	all Garovaglia samples except Ged6504	yes	Ged6504	1	97.8137	96.1559	100	100	0.235537																	0	0	0	0	0	1	0	0	0	1	0	0	0	0	0
Garovaglia	9	F	23	DpnII, HpyCH4IV, MseI	all Garovaglia samples except Ged6504	yes	Ged6504	1	97.0115	95.3671	100	100	0.235537																	0	0	1	0	0	0	0	0	0	0	0	0	0	0	1
Garovaglia	9	F	24	DpnII, HpyCH4IV, MseI	all Garovaglia samples except Ged6504	yes	Ged6504	1	96.774	95.1337	100	100	0.235537																	0	0	1	0	0	0	0	0	0	0	0	0	0	0	1
Garovaglia	9	G	4	DpnII, HpyCH4IV, MseI	all Garovaglia samples except Ged6504	yes	Ged6504	1	90.6389	89.1028	100	100	0.127066																	1	0	0	0	0	0	0	0	0	0	0	0	0	0	0
Garovaglia	9	G	6	DpnII, HpyCH4IV, MseI	all Garovaglia samples except Ged6504	yes	Ged6504	1	98.6334	96.9617	100	100	0.235537																	0	0	1	0	0	0	0	0	0	0	0	0	0	0	1
Garovaglia	9	G	14	DpnII, HpyCH4IV, MseI	all Garovaglia samples except Ged6504	yes	Ged6504	1	98.0724	96.4101	100	100	0.235537																	0	0	1	0	0	0	0	0	0	0	0	0	0	0	1
Garovaglia	9	G	20	DpnII, HpyCH4IV, MseI	all Garovaglia samples except Ged6504	yes	Ged6504	1	95.3909	93.7741	100	100	0.235537																	0	0	1	0	0	0	0	0	0	0	0	0	0	0	1
Garovaglia	9	G	21	DpnII, HpyCH4IV, MseI	all Garovaglia samples except Ged6504	yes	Ged6504	1	94.8309	93.2229	100	100	0.127066																	1	0	0	0	0	0	0	0	0	0	0	0	0	0	0
Garovaglia	9	G	24	DpnII, HpyCH4IV, MseI	all Garovaglia samples except Ged6504	yes	Ged6504	1	96.1601	94.5303	100	100	0.235537																	0	0	1	0	0	0	0	0	0	0	0	0	0	0	1
Garovaglia	9	H	9	DpnII, HpyCH4IV, MseI	all Garovaglia samples except Ged6504	yes	Ged6504	1	94.1668	92.5706	100	100	0.127066																	1	0	0	0	0	0	0	0	0	0	0	0	0	0	0
Garovaglia	9	H	15	DpnII, HpyCH4IV, MseI	all Garovaglia samples except Ged6504	yes	Ged6504	1	88.2307	86.7352	100	100	0.235537																	1	1	1	1	1	1	1	1	1	1	1	0	1	1	0
Garovaglia	9	H	19	DpnII, HpyCH4IV, MseI	all Garovaglia samples except Ged6504	yes	Ged6504	1	97.8855	96.2267	100	100	0.235537																	0	0	1	0	0	0	0	0	0	0	0	0	0	0	1
Garovaglia	9	H	22	DpnII, HpyCH4IV, MseI	all Garovaglia samples except Ged6504	yes	Ged6504	1	90.9539	89.4123	100	100	0.375																	1	1	1	1	1	1	1	1	1	1	1	0	0	0	0	Garovaglia Seq 1	F	4	20354329	Garovaglia9H22
Garovaglia	9	H	23	DpnII, HpyCH4IV, MseI	all Garovaglia samples except Ged6504	yes	Ged6504	1	84.1632	82.7367	100	100	0.127066																	1	1	1	1	1	1	1	1	1	1	1	0	1	1	1
Garovaglia	9	H	24	DpnII, HpyCH4IV, MseI	all Garovaglia samples except Ged6504	yes	Ged6504	1	85.5132	84.0638	93.3333	100	0.474174																	0	0	0	0	1	1	1	1	1	1	0	1	1	1	0
Garovaglia	9	I	6	DpnII, HpyCH4IV, MseI	all Garovaglia samples except Ged6504	yes	Ged6504	1	97.367	95.7168	100	100	0.235537																	0	0	1	0	0	0	0	0	0	0	0	0	0	0	1
Garovaglia	9	I	9	DpnII, HpyCH4IV, MseI	all Garovaglia samples except Ged6504	yes	Ged6504	1	92.9018	91.3272	100	100	0.127066																	1	0	0	0	0	0	0	0	0	0	0	0	0	0	0
Garovaglia	9	I	10	DpnII, HpyCH4IV, MseI	all Garovaglia samples except Ged6504	yes	Ged6504	1	84.3908	82.9604	100	100	0.375																	1	1	1	1	1	1	1	1	1	1	1	0	0	0	0
Garovaglia	9	I	19	DpnII, HpyCH4IV, MseI	all Garovaglia samples except Ged6504	yes	Ged6504	1	88.732	87.9952	100	100	0.127066																	1	0	0	0	0	0	0	0	0	0	0	0	0	0	0
Garovaglia	9	I	20	DpnII, HpyCH4IV, MseI	all Garovaglia samples except Ged6504	yes	Ged6504	1	94.3218	92.7231	100	100	0.127066																	1	0	0	0	0	0	0	0	0	0	0	0	0	0	0
Garovaglia	9	I	23	DpnII, HpyCH4IV, MseI	all Garovaglia samples except Ged6504	yes	Ged6504	1	88.4094	86.911	100	100	0.201446																	0	0	0	0	0	0	0	0	0	0	0	0	1	1	0	Garovaglia Seq 1	D	9
Garovaglia	9	I	24	DpnII, HpyCH4IV, MseI	all Garovaglia samples except Ged6504	yes	Ged6504	1	95.8565	94.2319	100	100	0.235537																	0	0	1	0	0	0	0	0	0	0	0	0	0	0	1
Garovaglia	9	J	3	DpnII, HpyCH4IV, MseI	all Garovaglia samples except Ged6504	yes	Ged6504	1	82.861	81.4566	100	100	0.127066																	0	0	0	0	0	0	0	0	0	0	0	0	0	1	0
Garovaglia	9	J	16	DpnII, HpyCH4IV, MseI	all Garovaglia samples except Ged6504	yes	Ged6504	1	97.683	96.0273	100	100	0.235537																	0	0	1	0	0	0	0	0	0	0	0	0	0	0	1	Garovaglia Seq 1	G	8	20354305	Garovaglia9J16
Garovaglia	9	J	19	DpnII, HpyCH4IV, MseI	all Garovaglia samples except Ged6504	yes	Ged6504	1	95.9521	94.3259	100	100	0.235537																	0	0	1	0	0	0	0	0	0	0	0	0	0	0	1
Garovaglia	9	J	24	DpnII, HpyCH4IV, MseI	all Garovaglia samples except Ged6504	yes	Ged6504	1	95.4728	93.8547	100	100	0.235537																	0	0	1	0	0	0	0	0	0	0	0	0	0	0	1
Garovaglia	9	K	2	DpnII, HpyCH4IV, MseI	all Garovaglia samples except Ged6504	yes	Ged6504	1	83.7231	82.3042	100	100	0.127066																	1	0	0	0	0	0	0	0	0	0	0	0	0	0	0
Garovaglia	9	K	5	DpnII, HpyCH4IV, MseI	all Garovaglia samples except Ged6504	yes	Ged6504	1	95.9471	94.3207	100	100	0.235537																	0	0	1	0	0	0	0	0	0	0	0	0	0	0	1
Garovaglia	9	K	13	DpnII, HpyCH4IV, MseI	all Garovaglia samples except Ged6504	yes	Ged6504	1	88.3616	86.8639	100	100	0.201446																	0	0	0	0	0	0	0	0	0	0	0	0	1	1	0	Garovaglia Seq 1	D	11	20354306	Garovaglia9K13
Garovaglia	9	K	16	DpnII, HpyCH4IV, MseI	all Garovaglia samples except Ged6504	yes	Ged6504	1	92.7952	91.2225	100	100	0.201446																	0	0	0	0	0	0	0	0	0	0	0	0	1	1	0	Garovaglia Seq 1	G	9	20354285	Garovaglia9K16
Garovaglia	9	L	1	DpnII, HpyCH4IV, MseI	all Garovaglia samples except Ged6504	yes	Ged6504	1	97.5131	95.8605	100	100	0.235537																	0	0	1	0	0	0	0	0	0	0	0	0	0	0	1
Garovaglia	9	L	3	DpnII, HpyCH4IV, MseI	all Garovaglia samples except Ged6504	yes	Ged6504	1	92.2295	90.6663	100	100	0.127066																	1	0	0	0	0	0	0	0	0	0	0	0	0	0	0
Garovaglia	9	L	4	DpnII, HpyCH4IV, MseI	all Garovaglia samples except Ged6504	yes	Ged6504	1	86.4597	84.9943	100	100	0.127066																	1	0	0	0	0	0	0	0	0	0	0	0	0	0	0
Garovaglia	9	L	7	DpnII, HpyCH4IV, MseI	all Garovaglia samples except Ged6504	yes	Ged6504	1	97.4264	95.7751	100	100	0.235537																	0	0	1	0	0	0	0	0	0	0	0	0	0	0	1
Garovaglia	9	L	8	DpnII, HpyCH4IV, MseI	all Garovaglia samples except Ged6504	yes	Ged6504	1	90.6263	89.0637	93.3333	98.3051	0.33099																	1	1	1	1	1	1	1	1	1	1	1	0	0	0	1
Garovaglia	9	L	11	DpnII, HpyCH4IV, MseI	all Garovaglia samples except Ged6504	yes	Ged6504	1	97.1886	95.5412	100	100	0.235537																	0	0	1	0	0	0	0	0	0	0	0	0	0	0	1
Garovaglia	9	L	15	DpnII, HpyCH4IV, MseI	all Garovaglia samples except Ged6504	yes	Ged6504	1	89.4812	87.9647	100	100	0.235537																	0	0	1	0	0	0	0	0	0	0	0	0	0	0	1
Garovaglia	9	L	18	DpnII, HpyCH4IV, MseI	all Garovaglia samples except Ged6504	yes	Ged6504	1	89.4056	87.8903	100	100	0.127066																	1	0	0	0	0	0	0	0	0	0	0	0	0	0	0
Garovaglia	9	L	20	DpnII, HpyCH4IV, MseI	all Garovaglia samples except Ged6504	yes	Ged6504	1	98.0788	96.3273	100	94.9153	0.249851																	0	0	1	0	0	0	0	0	0	0	0	0	0	0	1
Garovaglia	9	M	4	DpnII, HpyCH4IV, MseI	all Garovaglia samples except Ged6504	yes	Ged6504	1	83.3872	82.38	93.3333	100	0.490702																	0	0	1	0	1	1	0	1	0	1	0	1	1	1	1
Garovaglia	9	M	12	DpnII, HpyCH4IV, MseI	all Garovaglia samples except Ged6504	yes	Ged6504	1	90.0099	88.4844	100	100	0.375																	1	1	1	1	1	1	1	1	1	1	1	0	0	0	0
Garovaglia	9	M	19	DpnII, HpyCH4IV, MseI	all Garovaglia samples except Ged6504	yes	Ged6504	1	95.5317	93.913	100	100	0.235537																	0	0	1	0	0	0	0	0	0	0	0	0	0	0	1
Garovaglia	9	M	20	DpnII, HpyCH4IV, MseI	all Garovaglia samples except Ged6504	yes	Ged6504	1	88.2375	87.6748	100	100	0.127066																	1	0	0	0	0	0	0	0	0	0	0	0	0	0	0
Garovaglia	9	M	23	DpnII, HpyCH4IV, MseI	all Garovaglia samples except Ged6504	yes	Ged6504	1	90.992	89.4497	100	100	0.127066																	1	0	0	0	0	0	0	0	0	0	0	0	0	0	0
Garovaglia	9	N	3	DpnII, HpyCH4IV, MseI	all Garovaglia samples except Ged6504	yes	Ged6504	1	85.0039	83.5631	100	100	0.297521																	1	1	1	1	1	1	1	1	1	1	1	0	0	0	1
Garovaglia	9	N	10	DpnII, HpyCH4IV, MseI	all Garovaglia samples except Ged6504	yes	Ged6504	1	93.8769	92.2857	100	100	0.127066																	1	0	0	0	0	0	0	0	0	0	0	0	0	0	0
Garovaglia	9	N	20	DpnII, HpyCH4IV, MseI	all Garovaglia samples except Ged6504	yes	Ged6504	1	85.4778	84.029	100	100	0.235537																	0	0	1	0	0	0	0	0	0	0	0	0	0	0	1
Garovaglia	9	N	21	DpnII, HpyCH4IV, MseI	all Garovaglia samples except Ged6504	yes	Ged6504	1	92.7205	91.1488	100	100	0.127066																	1	0	0	0	0	0	0	0	0	0	0	0	0	0	0
Garovaglia	9	N	22	DpnII, HpyCH4IV, MseI	all Garovaglia samples except Ged6504	yes	Ged6504	1	94.1316	92.5362	100	100	0.235537																	0	0	1	0	0	0	0	0	0	0	0	0	0	0	1
Garovaglia	9	N	24	DpnII, HpyCH4IV, MseI	all Garovaglia samples except Ged6504	yes	Ged6504	1	86.7344	85.2638	100	100	0.127066																	1	0	0	0	0	0	0	0	0	0	0	0	0	0	0
Garovaglia	9	O	4	DpnII, HpyCH4IV, MseI	all Garovaglia samples except Ged6504	yes	Ged6504	1	97.8532	96.1946	100	100	0.235537																	0	0	1	0	0	0	0	0	0	0	0	0	0	0	1
Garovaglia	9	O	12	DpnII, HpyCH4IV, MseI	all Garovaglia samples except Ged6504	yes	Ged6504	1	83.7035	82.2849	93.3333	100	0.44938																	1	1	0	1	1	1	1	1	1	1	1	0	0	0	0
Garovaglia	9	O	13	DpnII, HpyCH4IV, MseI	all Garovaglia samples except Ged6504	yes	Ged6504	1	96.5962	94.959	100	100	0.235537																	0	0	1	0	0	0	0	0	0	0	0	0	0	0	1
Garovaglia	9	O	14	DpnII, HpyCH4IV, MseI	all Garovaglia samples except Ged6504	yes	Ged6504	1	97.1439	95.4977	100	100	0.235537																	0	0	1	0	0	0	0	0	0	0	0	0	0	0	1
Garovaglia	9	O	19	DpnII, HpyCH4IV, MseI	all Garovaglia samples except Ged6504	yes	Ged6504	1	92.8335	91.2601	100	100	0.127066																	0	0	0	0	1	0	0	0	0	0	0	0	0	0	0
Garovaglia	9	O	20	DpnII, HpyCH4IV, MseI	all Garovaglia samples except Ged6504	yes	Ged6504	1	91.081	89.537	100	100	0.127066																	1	0	0	0	0	0	0	0	0	0	0	0	0	0	0	Garovaglia Seq 1	G	10
Garovaglia	9	O	21	DpnII, HpyCH4IV, MseI	all Garovaglia samples except Ged6504	yes	Ged6504	1	89.6905	88.1703	100	100	0.235537																	1	1	1	1	1	1	1	1	1	1	1	0	1	1	0
Garovaglia	9	O	22	DpnII, HpyCH4IV, MseI	all Garovaglia samples except Ged6504	yes	Ged6504	1	95.3148	93.6427	100	96.6102	0.244898																	0	0	1	0	0	0	0	0	0	0	0	0	0	0	1
Garovaglia	9	O	24	DpnII, HpyCH4IV, MseI	all Garovaglia samples except Ged6504	yes	Ged6504	1	93.681	92.0932	100	100	0.375																	1	1	1	1	1	1	1	1	1	1	1	0	0	0	0
Garovaglia	9	P	20	DpnII, HpyCH4IV, MseI	all Garovaglia samples except Ged6504	yes	Ged6504	1	95.4997	93.7946	100	94.9153	0.135634																	1	0	0	0	0	0	0	0	0	0	0	0	0	0	0
Garovaglia	10	A	3	DpnII, HpyCH4IV, MseI	all Garovaglia samples except Ged6504	yes	Ged6504	1	94.5106	92.9087	100	100	0.127066																	1	0	0	0	0	0	0	0	0	0	0	0	0	0	0
Garovaglia	10	A	4	DpnII, HpyCH4IV, MseI	all Garovaglia samples except Ged6504	yes	Ged6504	1	87.8791	86.3895	100	100	0.235537																	0	0	1	0	0	0	0	0	0	0	0	0	0	0	1
Garovaglia	10	A	6	DpnII, HpyCH4IV, MseI	all Garovaglia samples except Ged6504	yes	Ged6504	1	85.086	83.6438	93.3333	100	0.165289																	1	1	1	1	1	1	1	1	1	1	1	1	0	1	0
Garovaglia	10	A	9	DpnII, HpyCH4IV, MseI	all Garovaglia samples except Ged6504	yes	Ged6504	1	95.3368	93.7211	100	100	0.235537																	0	0	1	0	0	0	0	0	0	0	0	0	0	0	1	Garovaglia Seq 1	G	11	20354346	Garovaglia10A9
Garovaglia	10	A	16	DpnII, HpyCH4IV, MseI	all Garovaglia samples except Ged6504	yes	Ged6504	1	97.5554	95.9021	100	100	0.235537																	0	0	1	0	0	0	0	0	0	0	0	0	0	0	1
Garovaglia	10	A	20	DpnII, HpyCH4IV, MseI	all Garovaglia samples except Ged6504	yes	Ged6504	1	95.2792	93.6642	100	100	0.127066																	1	0	0	0	0	0	0	0	0	0	0	0	0	0	0
Garovaglia	10	A	22	DpnII, HpyCH4IV, MseI	all Garovaglia samples except Ged6504	yes	Ged6504	1	94.3522	92.753	100	100	0.127066																	1	0	0	0	0	0	0	0	0	0	0	0	0	0	0
Garovaglia	10	A	23	DpnII, HpyCH4IV, MseI	all Garovaglia samples except Ged6504	yes	Ged6504	1	95.5992	93.9798	100	100	0.235537																	0	0	1	0	0	0	0	0	0	0	0	0	0	0	1
Garovaglia	10	B	5	DpnII, HpyCH4IV, MseI	all Garovaglia samples except Ged6504	yes	Ged6504	1	85.1009	83.6585	93.3333	100	0.490702																	0	0	1	0	1	1	0	1	0	1	0	1	1	1	1
Garovaglia	10	B	7	DpnII, HpyCH4IV, MseI	all Garovaglia samples except Ged6504	yes	Ged6504	1	96.0679	94.4396	100	100	0.235537																	0	0	1	0	0	0	0	0	0	0	0	0	0	0	1
Garovaglia	10	B	13	DpnII, HpyCH4IV, MseI	all Garovaglia samples except Ged6504	yes	Ged6504	1	84.9443	83.5048	100	100	0.127066																	0	0	0	0	1	0	0	0	0	0	0	0	0	0	0
Garovaglia	10	B	19	DpnII, HpyCH4IV, MseI	all Garovaglia samples except Ged6504	yes	Ged6504	1	90.4876	88.954	100	100	0.235537																	0	0	1	0	0	0	0	0	0	0	0	0	0	0	1
Garovaglia	10	B	20	DpnII, HpyCH4IV, MseI	all Garovaglia samples except Ged6504	yes	Ged6504	1	92.1258	90.5646	100	100	0.127066																	1	0	0	0	0	0	0	0	0	0	0	0	0	0	0
Garovaglia	10	B	22	DpnII, HpyCH4IV, MseI	all Garovaglia samples except Ged6504	yes	Ged6504	1	93.807	92.2166	100	100	0.127066																	1	0	0	0	0	0	0	0	0	0	0	0	0	0	0
Garovaglia	10	B	23	DpnII, HpyCH4IV, MseI	all Garovaglia samples except Ged6504	yes	Ged6504	1	81.4433	80.0629	100	100	0.235537																	0	0	1	0	0	0	0	0	0	0	0	0	0	0	1
Garovaglia	10	C	7	DpnII, HpyCH4IV, MseI	all Garovaglia samples except Ged6504	yes	Ged6504	1	90.0309	88.5048	100	100	0.235537																	0	0	1	0	0	0	0	0	0	0	0	0	0	0	1
Garovaglia	10	C	9	DpnII, HpyCH4IV, MseI	all Garovaglia samples except Ged6504	yes	Ged6504	1	91.5447	89.9932	100	100	0.201446																	0	0	0	0	0	0	0	0	0	0	0	0	1	1	0	Garovaglia Seq 1	D	10	20354350	Garovaglia10C9
Garovaglia	10	C	11	DpnII, HpyCH4IV, MseI	all Garovaglia samples except Ged6504	yes	Ged6504	1	87.5433	86.0593	100	100	0.235537																	0	0	1	0	0	0	0	0	0	0	0	0	0	0	1
Garovaglia	10	C	22	DpnII, HpyCH4IV, MseI	all Garovaglia samples except Ged6504	yes	Ged6504	1	92.975	91.3436	100	96.6102	0.132653																	1	0	0	0	0	0	0	0	0	0	0	0	0	0	0
Garovaglia	10	C	23	DpnII, HpyCH4IV, MseI	all Garovaglia samples except Ged6504	yes	Ged6504	1	96.4587	94.8237	100	100	0.235537																	0	0	1	0	0	0	0	0	0	0	0	0	0	0	1
Garovaglia	10	D	7	DpnII, HpyCH4IV, MseI	all Garovaglia samples except Ged6504	yes	Ged6504	1	96.3354	94.7026	100	100	0.235537																	0	0	1	0	0	0	0	0	0	0	0	0	0	0	1
Garovaglia	10	D	8	DpnII, HpyCH4IV, MseI	all Garovaglia samples except Ged6504	yes	Ged6504	1	96.1367	94.42	100	94.9153	0.249851																	0	0	1	0	0	0	0	0	0	0	0	0	0	0	1
Garovaglia	10	D	12	DpnII, HpyCH4IV, MseI	all Garovaglia samples except Ged6504	yes	Ged6504	1	95.4183	93.8011	100	100	0.235537																	0	0	1	0	0	0	0	0	0	0	0	0	0	0	1
Garovaglia	10	D	21	DpnII, HpyCH4IV, MseI	all Garovaglia samples except Ged6504	yes	Ged6504	1	97.0219	95.3776	100	100	0.235537																	0	0	1	0	0	0	0	0	0	0	0	0	0	0	1
Garovaglia	10	D	23	DpnII, HpyCH4IV, MseI	all Garovaglia samples except Ged6504	yes	Ged6504	1	96.2322	94.6009	100	100	0.235537																	0	0	1	0	0	0	0	0	0	0	0	0	0	0	1
Garovaglia	10	D	24	DpnII, HpyCH4IV, MseI	all Garovaglia samples except Ged6504	yes	Ged6504	1	86.6948	85.2254	93.3333	100	0.35124																	0	0	1	0	0	0	0	0	0	0	0	0	0	1	1
Garovaglia	10	E	2	DpnII, HpyCH4IV, MseI	all Garovaglia samples except Ged6504	yes	Ged6504	1	95.0192	93.4091	100	100	0.127066																	1	0	0	0	0	0	0	0	0	0	0	0	0	0	0
Garovaglia	10	E	4	DpnII, HpyCH4IV, MseI	all Garovaglia samples except Ged6504	yes	Ged6504	1	85.1665	83.723	100	100	0.235537																	1	1	1	1	1	1	1	1	1	1	1	0	1	1	0
Garovaglia	10	E	6	DpnII, HpyCH4IV, MseI	all Garovaglia samples except Ged6504	yes	Ged6504	1	96.3877	94.754	100	100	0.235537																	0	0	1	0	0	0	0	0	0	0	0	0	0	0	1
Garovaglia	10	E	9	DpnII, HpyCH4IV, MseI	all Garovaglia samples except Ged6504	yes	Ged6504	1	95.5559	93.9362	100	100	0.235537																	0	0	1	0	0	0	0	0	0	0	0	0	0	0	1
Garovaglia	10	E	11	DpnII, HpyCH4IV, MseI	all Garovaglia samples except Ged6504	yes	Ged6504	1	96.6956	95.0567	100	100	0.235537																	0	0	1	0	0	0	0	0	0	0	0	0	0	0	1
Garovaglia	10	E	12	DpnII, HpyCH4IV, MseI	all Garovaglia samples except Ged6504	yes	Ged6504	1	94.4459	92.8449	100	100	0.235537																	0	0	1	0	0	0	0	0	0	0	0	0	0	0	1
Garovaglia	10	E	13	DpnII, HpyCH4IV, MseI	all Garovaglia samples except Ged6504	yes	Ged6504	1	90.2921	88.7617	100	100	0.127066																	1	0	0	0	0	0	0	0	0	0	0	0	0	0	0
Garovaglia	10	E	21	DpnII, HpyCH4IV, MseI	all Garovaglia samples except Ged6504	yes	Ged6504	1	95.6763	94.0548	100	100	0.235537																	0	0	1	0	0	0	0	0	0	0	0	0	0	0	1	Garovaglia Seq 1	G	12	20354296	Garovaglia10E21
Garovaglia	10	E	24	DpnII, HpyCH4IV, MseI	all Garovaglia samples except Ged6504	yes	Ged6504	1	81.5383	80.1563	100	100	0.235537																	1	1	1	1	1	1	1	1	1	1	1	0	1	1	0
Garovaglia	10	F	3	DpnII, HpyCH4IV, MseI	all Garovaglia samples except Ged6504	yes	Ged6504	1	82.3915	80.9949	100	100	0.235537																	0	0	1	0	0	0	0	0	0	0	0	0	0	0	1	Garovaglia Seq 1	H	1	20354308	Garovaglia10F3
Garovaglia	10	F	8	DpnII, HpyCH4IV, MseI	all Garovaglia samples except Ged6504	yes	Ged6504	1	90.4869	88.953	100	100	0.127066																	1	0	0	0	0	0	0	0	0	0	0	0	0	0	0
Garovaglia	10	F	9	DpnII, HpyCH4IV, MseI	all Garovaglia samples except Ged6504	yes	Ged6504	1	91.577	90.0251	100	100	0.127066																	0	0	0	0	1	0	0	0	0	0	0	0	0	0	0
Garovaglia	10	F	12	DpnII, HpyCH4IV, MseI	all Garovaglia samples except Ged6504	yes	Ged6504	1	89.8767	88.3538	100	100	0.235537																	0	0	1	0	0	0	0	0	0	0	0	0	0	0	1
Garovaglia	10	F	17	DpnII, HpyCH4IV, MseI	all Garovaglia samples except Ged6504	yes	Ged6504	1	96.9474	95.3043	100	100	0.235537																	0	0	1	0	0	0	0	0	0	0	0	0	0	0	1
Garovaglia	10	F	18	DpnII, HpyCH4IV, MseI	all Garovaglia samples except Ged6504	yes	Ged6504	1	96.8516	95.2102	100	100	0.235537																	0	0	1	0	0	0	0	0	0	0	0	0	0	0	1
Garovaglia	10	G	1	DpnII, HpyCH4IV, MseI	all Garovaglia samples except Ged6504	yes	Ged6504	1	90.7561	89.2176	100	100	0.127066																	1	0	0	0	0	0	0	0	0	0	0	0	0	0	0
Garovaglia	10	G	9	DpnII, HpyCH4IV, MseI	all Garovaglia samples except Ged6504	yes	Ged6504	1	96.3766	94.7429	100	100	0.235537																	0	0	1	0	0	0	0	0	0	0	0	0	0	0	1
Garovaglia	10	G	11	DpnII, HpyCH4IV, MseI	all Garovaglia samples except Ged6504	yes	Ged6504	1	97.064	95.419	100	100	0.235537																	0	0	1	0	0	0	0	0	0	0	0	0	0	0	1
Garovaglia	10	H	3	DpnII, HpyCH4IV, MseI	all Garovaglia samples except Ged6504	yes	Ged6504	1	94.1386	92.5429	100	100	0.127066																	1	0	0	0	0	0	0	0	0	0	0	0	0	0	0
Garovaglia	10	H	12	DpnII, HpyCH4IV, MseI	all Garovaglia samples except Ged6504	yes	Ged6504	1	91.6531	90.0996	100	100	0.325413																	1	0	1	0	0	0	0	0	0	0	0	0	0	0	1
Garovaglia	10	H	14	DpnII, HpyCH4IV, MseI	all Garovaglia samples except Ged6504	yes	Ged6504	1	93.8764	92.2854	100	100	0.235537																	0	0	1	0	0	0	0	0	0	0	0	0	0	0	1
Garovaglia	10	H	18	DpnII, HpyCH4IV, MseI	all Garovaglia samples except Ged6504	yes	Ged6504	1	85.9737	84.5165	100	100	0.127066																	0	0	0	0	0	0	0	0	0	0	0	1	0	0	0	Garovaglia Seq 1	C	4	20354309	Garovaglia10H18
Garovaglia	10	H	20	DpnII, HpyCH4IV, MseI	all Garovaglia samples except Ged6504	yes	Ged6504	1	97.8352	96.0237	100	91.5254	0.260355																	0	0	1	0	0	0	0	0	0	0	0	0	0	0	1
Garovaglia	10	I	3	DpnII, HpyCH4IV, MseI	all Garovaglia samples except Ged6504	yes	Ged6504	1	97.8549	96.1964	100	100	0.235537																	0	0	0	0	0	1	0	0	0	1	0	0	0	0	0
Garovaglia	10	I	14	DpnII, HpyCH4IV, MseI	all Garovaglia samples except Ged6504	yes	Ged6504	1	90.9717	89.4299	100	100	0.235537																	0	0	1	0	0	0	0	0	0	0	0	0	0	0	1
Garovaglia	10	I	18	DpnII, HpyCH4IV, MseI	all Garovaglia samples except Ged6504	yes	Ged6504	1	93.7593	92.1701	100	100	0.127066																	1	0	0	0	0	0	0	0	0	0	0	0	0	0	0
Garovaglia	10	J	3	DpnII, HpyCH4IV, MseI	all Garovaglia samples except Ged6504	yes	Ged6504	1	95.969	94.3424	100	100	0.235537																	0	0	1	0	0	0	0	0	0	0	0	0	0	0	1
Garovaglia	10	J	6	DpnII, HpyCH4IV, MseI	all Garovaglia samples except Ged6504	yes	Ged6504	1	93.1572	91.5783	100	100	0.127066																	1	0	0	0	0	0	0	0	0	0	0	0	0	0	0
Garovaglia	10	J	15	DpnII, HpyCH4IV, MseI	all Garovaglia samples except Ged6504	yes	Ged6504	1	95.7853	94.1622	100	100	0.201446																	0	0	0	0	0	0	0	0	0	0	0	0	1	1	0
Garovaglia	10	J	19	DpnII, HpyCH4IV, MseI	all Garovaglia samples except Ged6504	yes	Ged6504	1	94.2936	92.6954	100	100	0.433884																	0	0	1	0	0	0	0	0	0	0	0	1	1	1	1
Garovaglia	10	J	23	DpnII, HpyCH4IV, MseI	all Garovaglia samples except Ged6504	yes	Ged6504	1	89.2189	87.7067	100	100	0.235537																	0	0	1	0	0	0	0	0	0	0	0	0	0	0	1
Garovaglia	10	K	5	DpnII, HpyCH4IV, MseI	all Garovaglia samples except Ged6504	yes	Ged6504	1	89.8632	88.3401	93.3333	100	0.165289																	1	0	0	0	0	0	0	0	0	0	0	0	0	0	0
Garovaglia	10	K	10	DpnII, HpyCH4IV, MseI	all Garovaglia samples except Ged6504	yes	Ged6504	1	93.0862	91.4531	100	96.6102	0.471655																	1	0	0	0	0	1	1	1	1	1	0	0	0	0	0
Garovaglia	10	K	11	DpnII, HpyCH4IV, MseI	all Garovaglia samples except Ged6504	yes	Ged6504	1	82.7407	81.3383	93.3333	100	0.474174																	0	0	0	0	1	1	1	1	1	1	0	1	1	1	0
Garovaglia	10	K	19	DpnII, HpyCH4IV, MseI	all Garovaglia samples except Ged6504	yes	Ged6504	1	97.0396	95.3949	100	100	0.235537																	0	0	1	0	0	0	0	0	0	0	0	0	0	0	1
Garovaglia	10	K	20	DpnII, HpyCH4IV, MseI	all Garovaglia samples except Ged6504	yes	Ged6504	1	97.0121	95.3679	100	100	0.235537																	0	0	1	0	0	0	0	0	0	0	0	0	0	0	1
Garovaglia	10	K	21	DpnII, HpyCH4IV, MseI	all Garovaglia samples except Ged6504	yes	Ged6504	1	96.7838	95.1432	100	100	0.235537																	0	0	1	0	0	0	0	0	0	0	0	0	0	0	1
Garovaglia	10	K	23	DpnII, HpyCH4IV, MseI	all Garovaglia samples except Ged6504	yes	Ged6504	1	95.7236	94.1012	100	100	0.127066																	0	0	0	0	1	0	0	0	0	0	0	0	0	0	0	Garovaglia Seq 1	H	2	20354349	Garovaglia10K23
Garovaglia	10	L	3	DpnII, HpyCH4IV, MseI	all Garovaglia samples except Ged6504	yes	Ged6504	1	97.4929	95.8405	100	100	0.235537																	0	0	1	0	0	0	0	0	0	0	0	0	0	0	1
Garovaglia	10	L	7	DpnII, HpyCH4IV, MseI	all Garovaglia samples except Ged6504	yes	Ged6504	1	96.6863	95.0473	100	100	0.235537																	0	0	1	0	0	0	0	0	0	0	0	0	0	0	1
Garovaglia	10	L	8	DpnII, HpyCH4IV, MseI	all Garovaglia samples except Ged6504	yes	Ged6504	1	93.4959	91.8263	100	94.9153	0.176086																	0	0	0	0	0	0	0	0	0	0	0	0	1	1	0
Garovaglia	10	L	19	DpnII, HpyCH4IV, MseI	all Garovaglia samples except Ged6504	yes	Ged6504	1	92.4087	90.8421	100	100	0.127066																	1	0	0	0	0	0	0	0	0	0	0	0	0	0	0
Garovaglia	10	L	23	DpnII, HpyCH4IV, MseI	all Garovaglia samples except Ged6504	yes	Ged6504	1	86.5287	85.0621	100	100	0.297521																	1	1	1	1	1	1	1	1	1	1	1	1	0	0	0
Garovaglia	10	M	2	DpnII, HpyCH4IV, MseI	all Garovaglia samples except Ged6504	yes	Ged6504	1	95.5892	93.9692	100	100	0.235537																	0	0	1	0	0	0	0	0	0	0	0	0	0	0	1
Garovaglia	10	M	8	DpnII, HpyCH4IV, MseI	all Garovaglia samples except Ged6504	yes	Ged6504	1	94.5768	92.974	100	100	0.235537																	0	0	1	0	0	0	0	0	0	0	0	0	0	0	1
Garovaglia	10	M	12	DpnII, HpyCH4IV, MseI	all Garovaglia samples except Ged6504	yes	Ged6504	1	88.0276	86.5355	100	100	0.235537																	0	0	1	0	0	0	0	0	0	0	0	0	0	0	1
Garovaglia	10	M	13	DpnII, HpyCH4IV, MseI	all Garovaglia samples except Ged6504	yes	Ged6504	1	97.3919	95.7412	100	100	0.235537																	0	0	1	0	0	0	0	0	0	0	0	0	0	0	1
Garovaglia	10	M	16	DpnII, HpyCH4IV, MseI	all Garovaglia samples except Ged6504	yes	Ged6504	1	87.6226	86.1374	100	100	0.235537																	0	0	1	0	0	0	0	0	0	0	0	0	0	0	1
Garovaglia	10	M	17	DpnII, HpyCH4IV, MseI	all Garovaglia samples except Ged6504	yes	Ged6504	1	97.4929	95.8403	100	100	0.235537																	0	0	1	0	0	0	0	0	0	0	0	0	0	0	1
Garovaglia	10	M	21	DpnII, HpyCH4IV, MseI	all Garovaglia samples except Ged6504	yes	Ged6504	1	91.0682	89.5243	100	100	0.235537																	0	0	1	0	0	0	0	0	0	0	0	0	0	0	1
Garovaglia	10	M	23	DpnII, HpyCH4IV, MseI	all Garovaglia samples except Ged6504	yes	Ged6504	1	94.4372	92.837	100	100	0.235537																	0	0	1	0	0	0	0	0	0	0	0	0	0	0	1
Garovaglia	10	N	1	DpnII, HpyCH4IV, MseI	all Garovaglia samples except Ged6504	yes	Ged6504	1	92.3364	90.7715	100	100	0.127066																	1	0	0	0	0	0	0	0	0	0	0	0	0	0	0
Garovaglia	10	N	3	DpnII, HpyCH4IV, MseI	all Garovaglia samples except Ged6504	yes	Ged6504	1	97.1716	95.5247	100	100	0.235537																	0	0	1	0	0	0	0	0	0	0	0	0	0	0	1
Garovaglia	10	N	7	DpnII, HpyCH4IV, MseI	all Garovaglia samples except Ged6504	yes	Ged6504	1	82.9527	81.6912	93.3333	100	0.416322																	1	1	0	1	1	1	1	1	1	1	1	0	0	0	0
Garovaglia	10	N	20	DpnII, HpyCH4IV, MseI	all Garovaglia samples except Ged6504	yes	Ged6504	1	96.9919	95.3477	100	100	0.235537																	0	0	1	0	0	0	0	0	0	0	0	0	0	0	1
Garovaglia	10	N	23	DpnII, HpyCH4IV, MseI	all Garovaglia samples except Ged6504	yes	Ged6504	1	91.3193	89.772	100	100	0.235537																	0	0	1	0	0	0	0	0	0	0	0	0	0	0	1
Garovaglia	10	N	24	DpnII, HpyCH4IV, MseI	all Garovaglia samples except Ged6504	yes	Ged6504	1	84.8841	83.5864	93.3333	100	0.396694																	1	1	1	1	1	1	1	1	1	1	1	0	0	0	0
Garovaglia	10	O	10	DpnII, HpyCH4IV, MseI	all Garovaglia samples except Ged6504	yes	Ged6504	1	97.8158	96.0998	100	96.6102	0.244898																	0	0	1	0	0	0	0	0	0	0	0	0	0	0	1
Garovaglia	10	O	11	DpnII, HpyCH4IV, MseI	all Garovaglia samples except Ged6504	yes	Ged6504	1	95.7027	94.0807	100	100	0.235537																	0	0	1	0	0	0	0	0	0	0	0	0	0	0	1
Garovaglia	10	O	18	DpnII, HpyCH4IV, MseI	all Garovaglia samples except Ged6504	yes	Ged6504	1	95.0715	93.4601	100	100	0.127066																	0	0	0	0	1	0	0	0	0	0	0	0	0	0	0
Garovaglia	10	P	2	DpnII, HpyCH4IV, MseI	all Garovaglia samples except Ged6504	yes	Ged6504	1	91.6509	90.0976	100	100	0.127066																	0	0	0	0	1	0	0	0	0	0	0	0	0	0	0
Garovaglia	10	P	12	DpnII, HpyCH4IV, MseI	all Garovaglia samples except Ged6504	yes	Ged6504	1	81.968	80.5787	100	100	0.235537																	1	1	1	1	1	1	1	1	1	1	1	0	1	1	0
Garovaglia	10	P	21	DpnII, HpyCH4IV, MseI	all Garovaglia samples except Ged6504	yes	Ged6504	1	97.6351	95.9802	100	100	0.235537																	0	0	1	0	0	0	0	0	0	0	0	0	0	0	1
Garovaglia	10	P	24	DpnII, HpyCH4IV, MseI	all Garovaglia samples except Ged6504	yes	Ged6504	1	91.9927	90.4336	100	100	0.297521																	0	0	0	0	0	0	0	0	0	0	0	1	1	1	0
Garovaglia	11	A	4	DpnII, HpyCH4IV, MseI	all Garovaglia samples except Ged6504	yes	Ged6504	1	97.7115	96.0553	100	100	0.235537																	0	0	0	0	0	1	0	0	0	1	0	0	0	0	0
Garovaglia	11	A	5	DpnII, HpyCH4IV, MseI	all Garovaglia samples except Ged6504	yes	Ged6504	1	93.811	92.2211	100	100	0.201446																	0	0	0	0	0	0	0	0	0	0	0	0	1	1	0	Garovaglia Seq 1	D	12	20354313	Garovaglia11A5
Garovaglia	11	A	15	DpnII, HpyCH4IV, MseI	all Garovaglia samples except Ged6504	yes	Ged6504	1	97.5093	95.8567	100	100	0.235537																	0	0	1	0	0	0	0	0	0	0	0	0	0	0	1
Garovaglia	11	A	21	DpnII, HpyCH4IV, MseI	all Garovaglia samples except Ged6504	yes	Ged6504	1	93.4966	91.9118	100	100	0.235537																	0	0	1	0	0	0	0	0	0	0	0	0	0	0	1
Garovaglia	11	B	4	DpnII, HpyCH4IV, MseI	all Garovaglia samples except Ged6504	yes	Ged6504	1	86.0255	84.5675	93.3333	100	0.490702																	0	0	1	0	1	1	0	1	0	1	0	1	1	1	1
Garovaglia	11	B	11	DpnII, HpyCH4IV, MseI	all Garovaglia samples except Ged6504	yes	Ged6504	1	96.3922	94.7585	100	100	0.127066																	1	0	0	0	0	0	0	0	0	0	0	0	0	0	0
Garovaglia	11	B	19	DpnII, HpyCH4IV, MseI	all Garovaglia samples except Ged6504	yes	Ged6504	1	89.3351	87.8209	93.3333	100	0.416322																	0	0	1	0	0	0	0	0	0	0	0	1	0	1	1
Garovaglia	11	C	1	DpnII, HpyCH4IV, MseI	all Garovaglia samples except Ged6504	yes	Ged6504	1	97.5108	95.858	100	100	0.235537																	0	0	1	0	0	0	0	0	0	0	0	0	0	0	1
Garovaglia	11	C	5	DpnII, HpyCH4IV, MseI	all Garovaglia samples except Ged6504	yes	Ged6504	1	90.0428	88.5166	100	100	0.127066																	1	0	0	0	0	0	0	0	0	0	0	0	0	0	0
Garovaglia	11	C	13	DpnII, HpyCH4IV, MseI	all Garovaglia samples except Ged6504	yes	Ged6504	1	81.6166	80.2332	100	100	0.375																	0	0	1	0	0	0	0	0	0	0	0	0	1	1	1
Garovaglia	11	C	14	DpnII, HpyCH4IV, MseI	all Garovaglia samples except Ged6504	yes	Ged6504	1	93.0662	91.489	100	100	0.127066																	0	0	0	0	0	0	0	0	0	0	0	1	0	0	0	Garovaglia Seq 1	C	5	20354304	Garovaglia11C14
Garovaglia	11	C	22	DpnII, HpyCH4IV, MseI	all Garovaglia samples except Ged6504	yes	Ged6504	1	96.8571	95.0957	100	93.2203	0.255																	0	0	1	0	0	0	0	0	0	0	0	0	0	0	1
Garovaglia	11	D	16	DpnII, HpyCH4IV, MseI	all Garovaglia samples except Ged6504	yes	Ged6504	1	82.2424	80.8485	100	100	0.127066																	0	0	0	0	0	0	0	0	0	0	0	0	0	1	0	Garovaglia Seq 1	A	11	20354336	Garovaglia11D16
Garovaglia	11	D	18	DpnII, HpyCH4IV, MseI	all Garovaglia samples except Ged6504	yes	Ged6504	1	82.0207	80.6305	100	100	0.235537																	0	0	1	0	0	0	0	0	0	0	0	0	0	0	1
Garovaglia	11	D	20	DpnII, HpyCH4IV, MseI	all Garovaglia samples except Ged6504	yes	Ged6504	1	97.5736	95.7664	100	91.5254	0.260355																	0	0	1	0	0	0	0	0	0	0	0	0	0	0	1
Garovaglia	11	E	4	DpnII, HpyCH4IV, MseI	all Garovaglia samples except Ged6504	yes	Ged6504	1	89.4907	87.974	100	100	0.127066																	1	0	0	0	0	0	0	0	0	0	0	0	0	0	0
Garovaglia	11	E	7	DpnII, HpyCH4IV, MseI	all Garovaglia samples except Ged6504	yes	Ged6504	1	94.7253	93.1195	100	100	0.235537																	0	0	1	0	0	0	0	0	0	0	0	0	0	0	1
Garovaglia	11	E	14	DpnII, HpyCH4IV, MseI	all Garovaglia samples except Ged6504	yes	Ged6504	1	88.4107	86.9122	100	100	0.235537																	0	0	1	0	0	0	0	0	0	0	0	0	0	0	1
Garovaglia	11	E	15	DpnII, HpyCH4IV, MseI	all Garovaglia samples except Ged6504	yes	Ged6504	1	96.6993	95.0603	100	100	0.235537																	0	0	1	0	0	0	0	0	0	0	0	0	0	0	1
Garovaglia	11	E	16	DpnII, HpyCH4IV, MseI	all Garovaglia samples except Ged6504	yes	Ged6504	1	97.5141	95.8612	100	100	0.235537																	0	0	1	0	0	0	0	0	0	0	0	0	0	0	1
Garovaglia	11	E	22	DpnII, HpyCH4IV, MseI	all Garovaglia samples except Ged6504	yes	Ged6504	1	91.2048	89.6585	100	100	0.235537																	0	0	1	0	0	0	0	0	0	0	0	0	0	0	1
Garovaglia	11	E	23	DpnII, HpyCH4IV, MseI	all Garovaglia samples except Ged6504	yes	Ged6504	1	93.4193	91.8361	100	100	0.235537																	0	0	1	0	0	0	0	0	0	0	0	0	0	0	1
Garovaglia	11	F	13	DpnII, HpyCH4IV, MseI	all Garovaglia samples except Ged6504	yes	Ged6504	1	88.0145	86.5231	100	100	0.127066																	1	0	0	0	0	0	0	0	0	0	0	0	0	0	0
Garovaglia	11	F	18	DpnII, HpyCH4IV, MseI	all Garovaglia samples except Ged6504	yes	Ged6504	1	86.7316	85.2615	100	100	0.127066																	0	0	0	0	1	0	0	0	0	0	0	0	0	0	0
Garovaglia	11	F	19	DpnII, HpyCH4IV, MseI	all Garovaglia samples except Ged6504	yes	Ged6504	1	96.4356	94.8012	100	100	0.235537																	0	0	1	0	0	0	0	0	0	0	0	0	0	0	1
Garovaglia	11	F	21	DpnII, HpyCH4IV, MseI	all Garovaglia samples except Ged6504	yes	Ged6504	1	86.8017	85.3305	93.3333	100	0.44938																	0	0	1	0	0	0	0	0	0	0	0	1	1	1	1
Garovaglia	11	F	22	DpnII, HpyCH4IV, MseI	all Garovaglia samples except Ged6504	yes	Ged6504	1	86.704	85.2345	100	100	0.127066																	0	0	0	0	1	0	0	0	0	0	0	0	0	0	0	Garovaglia Seq 1	H	3	20354310	Garovaglia11F22
Garovaglia	11	F	24	DpnII, HpyCH4IV, MseI	all Garovaglia samples except Ged6504	yes	Ged6504	1	96.5552	94.9188	100	100	0.235537																	0	0	1	0	0	0	0	0	0	0	0	0	0	0	1
Garovaglia	11	G	5	DpnII, HpyCH4IV, MseI	all Garovaglia samples except Ged6504	yes	Ged6504	1	96.8033	95.1627	100	100	0.201446																	0	0	0	0	0	0	0	0	0	0	0	0	1	1	0
Garovaglia	11	G	6	DpnII, HpyCH4IV, MseI	all Garovaglia samples except Ged6504	yes	Ged6504	1	91.7627	90.2074	100	100	0.375																	1	1	1	1	1	1	1	1	1	1	1	0	0	0	0
Garovaglia	11	G	8	DpnII, HpyCH4IV, MseI	all Garovaglia samples except Ged6504	yes	Ged6504	1	95.7376	94.1149	100	100	0.235537																	0	0	1	0	0	0	0	0	0	0	0	0	0	0	1
Garovaglia	11	G	14	DpnII, HpyCH4IV, MseI	all Garovaglia samples except Ged6504	yes	Ged6504	1	94.761	93.1547	100	100	0.235537																	0	0	1	0	0	0	0	0	0	0	0	0	0	0	1
Garovaglia	11	G	19	DpnII, HpyCH4IV, MseI	all Garovaglia samples except Ged6504	yes	Ged6504	1	81.7222	80.3371	100	100	0.235537																	1	1	1	1	1	1	1	1	1	1	1	0	1	1	0
Garovaglia	11	G	20	DpnII, HpyCH4IV, MseI	all Garovaglia samples except Ged6504	yes	Ged6504	1	84.702	83.2665	100	100	0.127066																	0	0	0	0	0	0	0	0	0	0	0	0	0	1	0	Garovaglia Seq 1	A	12	20354333	Garovaglia11G20
Garovaglia	11	H	12	DpnII, HpyCH4IV, MseI	all Garovaglia samples except Ged6504	yes	Ged6504	1	94.1851	92.5886	100	100	0.201446																	0	0	0	0	0	0	0	0	0	0	0	0	1	1	0
Garovaglia	11	H	15	DpnII, HpyCH4IV, MseI	all Garovaglia samples except Ged6504	yes	Ged6504	1	88.054	86.5616	100	100	0.127066																	1	0	0	0	0	0	0	0	0	0	0	0	0	0	0
Garovaglia	11	H	16	DpnII, HpyCH4IV, MseI	all Garovaglia samples except Ged6504	yes	Ged6504	1	97.6762	96.0209	100	100	0.235537																	0	0	1	0	0	0	0	0	0	0	0	0	0	0	1
Garovaglia	11	H	20	DpnII, HpyCH4IV, MseI	all Garovaglia samples except Ged6504	yes	Ged6504	1	94.7519	93.0896	100	96.6102	0.244898																	0	0	1	0	0	0	0	0	0	0	0	0	0	0	1
Garovaglia	11	H	23	DpnII, HpyCH4IV, MseI	all Garovaglia samples except Ged6504	yes	Ged6504	1	96.6863	95.0477	100	100	0.235537																	0	0	1	0	0	0	0	0	0	0	0	0	0	0	1
Garovaglia	11	I	2	DpnII, HpyCH4IV, MseI	all Garovaglia samples except Ged6504	yes	Ged6504	1	95.4275	93.8102	100	100	0.235537																	0	0	1	0	0	0	0	0	0	0	0	0	0	0	1
Garovaglia	11	I	8	DpnII, HpyCH4IV, MseI	all Garovaglia samples except Ged6504	yes	Ged6504	1	98.2589	96.5934	100	100	0.433884																	0	0	1	0	0	0	0	0	0	0	0	1	1	1	1
Garovaglia	11	I	9	DpnII, HpyCH4IV, MseI	all Garovaglia samples except Ged6504	yes	Ged6504	1	95.2319	93.6179	100	100	0.235537																	0	0	1	0	0	0	0	0	0	0	0	0	0	0	1
Garovaglia	11	I	12	DpnII, HpyCH4IV, MseI	all Garovaglia samples except Ged6504	yes	Ged6504	1	83.7962	82.3757	93.3333	100	0.267562																	0	1	0	0	0	0	0	0	0	0	0	0	1	1	0
Garovaglia	11	J	10	DpnII, HpyCH4IV, MseI	all Garovaglia samples except Ged6504	yes	Ged6504	1	95.3987	93.7819	100	100	0.127066																	1	0	0	0	0	0	0	0	0	0	0	0	0	0	0
Garovaglia	11	J	11	DpnII, HpyCH4IV, MseI	all Garovaglia samples except Ged6504	yes	Ged6504	1	97.456	95.8042	100	100	0.235537																	0	0	1	0	0	0	0	0	0	0	0	0	0	0	1
Garovaglia	11	J	16	DpnII, HpyCH4IV, MseI	all Garovaglia samples except Ged6504	yes	Ged6504	1	89.6065	88.0877	100	100	0.127066																	1	0	0	0	0	0	0	0	0	0	0	0	0	0	0
Garovaglia	11	J	18	DpnII, HpyCH4IV, MseI	all Garovaglia samples except Ged6504	yes	Ged6504	1	82.0406	80.6504	100	100	0.201446																	0	0	0	0	0	0	0	0	0	0	0	0	1	1	0	Garovaglia Seq 1	E	1
Garovaglia	11	J	21	DpnII, HpyCH4IV, MseI	all Garovaglia samples except Ged6504	yes	Ged6504	1	90.1021	88.5752	100	100	0.235537																	0	0	1	0	0	0	0	0	0	0	0	0	0	0	1
Garovaglia	11	J	22	DpnII, HpyCH4IV, MseI	all Garovaglia samples except Ged6504	yes	Ged6504	1	82.2781	80.8836	100	100	0.297521																	1	1	1	1	1	1	1	1	1	1	1	0	0	0	1
Garovaglia	11	K	1	DpnII, HpyCH4IV, MseI	all Garovaglia samples except Ged6504	yes	Ged6504	1	81.7835	80.3974	93.3333	100	0.396694																	1	1	1	1	1	1	1	1	1	1	1	0	0	0	0
Garovaglia	11	K	16	DpnII, HpyCH4IV, MseI	all Garovaglia samples except Ged6504	yes	Ged6504	1	85.5226	84.0731	93.3333	100	0.35124																	1	1	1	1	1	1	1	1	1	1	1	0	1	0	0
Garovaglia	11	K	18	DpnII, HpyCH4IV, MseI	all Garovaglia samples except Ged6504	yes	Ged6504	1	94.724	93.1186	100	100	0.235537																	0	0	1	0	0	0	0	0	0	0	0	0	0	0	1
Garovaglia	11	K	22	DpnII, HpyCH4IV, MseI	all Garovaglia samples except Ged6504	yes	Ged6504	1	97.5108	95.7698	100	94.9153	0.249851																	0	0	1	0	0	0	0	0	0	0	0	0	0	0	1
Garovaglia	11	L	1	DpnII, HpyCH4IV, MseI	all Garovaglia samples except Ged6504	yes	Ged6504	1	88.3677	86.8699	100	100	0.127066																	1	0	0	0	0	0	0	0	0	0	0	0	0	0	0
Garovaglia	11	L	7	DpnII, HpyCH4IV, MseI	all Garovaglia samples except Ged6504	yes	Ged6504	1	91.6586	90.1051	100	100	0.235537																	1	1	1	1	1	1	1	1	1	1	1	0	1	1	0
Garovaglia	11	L	9	DpnII, HpyCH4IV, MseI	all Garovaglia samples except Ged6504	yes	Ged6504	1	91.7361	90.1811	100	100	0.127066																	1	0	0	0	0	0	0	0	0	0	0	0	0	0	0
Garovaglia	11	L	14	DpnII, HpyCH4IV, MseI	all Garovaglia samples except Ged6504	yes	Ged6504	1	96.6614	95.023	100	100	0.235537																	0	0	1	0	0	0	0	0	0	0	0	0	0	0	1	Garovaglia Seq 1	H	4
Garovaglia	11	L	16	DpnII, HpyCH4IV, MseI	all Garovaglia samples except Ged6504	yes	Ged6504	1	97.1406	95.4941	100	100	0.235537																	0	0	1	0	0	0	0	0	0	0	0	0	0	0	1	Garovaglia Seq 1	H	5	20354283	Garovaglia11L16
Garovaglia	11	L	20	DpnII, HpyCH4IV, MseI	all Garovaglia samples except Ged6504	yes	Ged6504	1	90.1177	88.4489	93.3333	91.5254	0.326101																	1	1	1	1	1	1	1	1	1	1	1	0	0	0	0
Garovaglia	11	L	22	DpnII, HpyCH4IV, MseI	all Garovaglia samples except Ged6504	yes	Ged6504	1	94.6378	93.0334	100	100	0.235537																	0	0	1	0	0	0	0	0	0	0	0	0	0	0	1
Garovaglia	11	M	5	DpnII, HpyCH4IV, MseI	all Garovaglia samples except Ged6504	yes	Ged6504	1	96.5739	94.937	100	100	0.235537																	0	0	1	0	0	0	0	0	0	0	0	0	0	0	1	Garovaglia Seq 1	H	6	20354334	Garovaglia11M5
Garovaglia	11	M	14	DpnII, HpyCH4IV, MseI	all Garovaglia samples except Ged6504	yes	Ged6504	1	93.5419	91.9567	100	100	0.235537																	0	0	1	0	0	0	0	0	0	0	0	0	0	0	1
Garovaglia	11	M	17	DpnII, HpyCH4IV, MseI	all Garovaglia samples except Ged6504	yes	Ged6504	1	89.1579	87.6472	100	100	0.127066																	1	0	0	0	0	0	0	0	0	0	0	0	0	0	0
Garovaglia	11	N	2	DpnII, HpyCH4IV, MseI	all Garovaglia samples except Ged6504	yes	Ged6504	1	96.7937	95.153	100	100	0.235537																	0	0	1	0	0	0	0	0	0	0	0	0	0	0	1
Garovaglia	11	N	10	DpnII, HpyCH4IV, MseI	all Garovaglia samples except Ged6504	yes	Ged6504	1	84.3906	82.7676	100	88.1356	0.149014																	0	0	0	0	1	0	0	0	0	0	0	0	0	0	0
Garovaglia	11	N	12	DpnII, HpyCH4IV, MseI	all Garovaglia samples except Ged6504	yes	Ged6504	1	88.1244	86.6307	100	100	0.235537																	0	0	1	0	0	0	0	0	0	0	0	0	0	0	1
Garovaglia	11	N	18	DpnII, HpyCH4IV, MseI	all Garovaglia samples except Ged6504	yes	Ged6504	1	94.6626	93.0582	100	100	0.235537																	0	0	1	0	0	0	0	0	0	0	0	0	0	0	1
Garovaglia	11	N	20	DpnII, HpyCH4IV, MseI	all Garovaglia samples except Ged6504	yes	Ged6504	1	91.167	89.6218	100	100	0.375																	1	1	1	1	1	1	1	1	1	1	1	0	0	0	0	Garovaglia Seq 1	F	5	20354341	Garovaglia11N20
Garovaglia	11	O	12	DpnII, HpyCH4IV, MseI	all Garovaglia samples except Ged6504	yes	Ged6504	1	92.7189	91.1474	100	100	0.127066																	1	0	0	0	0	0	0	0	0	0	0	0	0	0	0
Garovaglia	11	O	18	DpnII, HpyCH4IV, MseI	all Garovaglia samples except Ged6504	yes	Ged6504	1	87.093	85.6168	100	100	0.297521																	1	1	1	1	1	1	1	1	1	1	1	1	0	0	0
Garovaglia	11	O	22	DpnII, HpyCH4IV, MseI	all Garovaglia samples except Ged6504	yes	Ged6504	1	83.408	81.9186	100	94.9153	0.475907																	0	0	1	0	1	1	0	1	0	1	0	1	1	1	1
Garovaglia	11	P	11	DpnII, HpyCH4IV, MseI	all Garovaglia samples except Ged6504	yes	Ged6504	1	81.9448	80.5559	100	100	0.325413																	0	0	1	0	0	0	0	0	0	0	0	1	0	0	1
Garovaglia	11	P	22	DpnII, HpyCH4IV, MseI	all Garovaglia samples except Ged6504	yes	Ged6504	1	95.2589	93.6449	100	100	0.235537																	0	0	1	0	0	0	0	0	0	0	0	0	0	0	1
Garovaglia	11	P	23	DpnII, HpyCH4IV, MseI	all Garovaglia samples except Ged6504	yes	Ged6504	1	87.5256	86.0421	100	100	0.375																	1	1	1	1	1	1	1	1	1	1	1	0	0	0	0
Garovaglia	12	A	3	DpnII, HpyCH4IV, MseI	all Garovaglia samples except Ged6504	yes	Ged6504	1	93.6005	92.0142	100	100	0.235537																	0	0	1	0	0	0	0	0	0	0	0	0	0	0	1
Garovaglia	12	A	7	DpnII, HpyCH4IV, MseI	all Garovaglia samples except Ged6504	yes	Ged6504	1	93.9495	92.357	100	100	0.235537																	0	0	1	0	0	0	0	0	0	0	0	0	0	0	1	Garovaglia Seq 1	H	7	20354298	Garovaglia12A7
Garovaglia	12	A	8	DpnII, HpyCH4IV, MseI	all Garovaglia samples except Ged6504	yes	Ged6504	1	93.7957	92.2058	100	100	0.235537																	0	0	1	0	0	0	0	0	0	0	0	0	0	0	1
Garovaglia	12	A	12	DpnII, HpyCH4IV, MseI	all Garovaglia samples except Ged6504	yes	Ged6504	1	93.6239	92.0371	100	100	0.235537																	0	0	1	0	0	0	0	0	0	0	0	0	0	0	1
Garovaglia	12	A	15	DpnII, HpyCH4IV, MseI	all Garovaglia samples except Ged6504	yes	Ged6504	1	93.2941	91.7128	100	100	0.433884																	0	0	1	0	0	0	0	0	0	0	0	1	1	1	1
Garovaglia	12	A	20	DpnII, HpyCH4IV, MseI	all Garovaglia samples except Ged6504	yes	Ged6504	1	93.5337	91.9484	100	100	0.235537																	0	0	1	0	0	0	0	0	0	0	0	0	0	0	1
Garovaglia	12	A	22	DpnII, HpyCH4IV, MseI	all Garovaglia samples except Ged6504	yes	Ged6504	1	85.6383	84.1868	100	100	0.235537																	1	1	1	1	1	1	1	1	1	1	1	0	1	1	0
Garovaglia	12	B	1	DpnII, HpyCH4IV, MseI	all Garovaglia samples except Ged6504	yes	Ged6504	1	98.0167	96.3556	100	100	0.235537																	0	0	1	0	0	0	0	0	0	0	0	0	0	0	1
Garovaglia	12	B	3	DpnII, HpyCH4IV, MseI	all Garovaglia samples except Ged6504	yes	Ged6504	1	93.7891	92.1994	100	100	0.127066																	0	0	0	0	1	0	0	0	0	0	0	0	0	0	0
Garovaglia	12	B	6	DpnII, HpyCH4IV, MseI	all Garovaglia samples except Ged6504	yes	Ged6504	1	89.4507	87.9341	100	100	0.127066																	0	0	0	0	0	0	0	0	0	0	0	1	0	0	0	Garovaglia Seq 1	C	6	20354351	Garovaglia12B6
Garovaglia	12	B	14	DpnII, HpyCH4IV, MseI	all Garovaglia samples except Ged6504	yes	Ged6504	1	97.4462	95.7945	100	100	0.235537																	0	0	1	0	0	0	0	0	0	0	0	0	0	0	1
Garovaglia	12	B	21	DpnII, HpyCH4IV, MseI	all Garovaglia samples except Ged6504	yes	Ged6504	1	94.9925	93.3823	100	100	0.127066																	1	0	0	0	0	0	0	0	0	0	0	0	0	0	0
Garovaglia	12	B	23	DpnII, HpyCH4IV, MseI	all Garovaglia samples except Ged6504	yes	Ged6504	1	96.0043	94.3771	100	100	0.325413																	1	0	1	0	0	0	0	0	0	0	0	0	0	0	1
Garovaglia	12	C	3	DpnII, HpyCH4IV, MseI	all Garovaglia samples except Ged6504	yes	Ged6504	1	89.5647	88.0464	100	100	0.127066																	1	0	0	0	0	0	0	0	0	0	0	0	0	0	0
Garovaglia	12	C	12	DpnII, HpyCH4IV, MseI	all Garovaglia samples except Ged6504	yes	Ged6504	1	94.6571	93.0526	100	100	0.235537																	0	0	1	0	0	0	0	0	0	0	0	0	0	0	1
Garovaglia	12	C	20	DpnII, HpyCH4IV, MseI	all Garovaglia samples except Ged6504	yes	Ged6504	1	91.5695	90.0176	100	100	0.127066																	1	0	0	0	0	0	0	0	0	0	0	0	0	0	0
Garovaglia	12	C	23	DpnII, HpyCH4IV, MseI	all Garovaglia samples except Ged6504	yes	Ged6504	1	92.0599	90.4996	100	100	0.127066																	1	0	0	0	0	0	0	0	0	0	0	0	0	0	0
Garovaglia	12	C	24	DpnII, HpyCH4IV, MseI	all Garovaglia samples except Ged6504	yes	Ged6504	1	88.9474	87.4398	100	100	0.235537																	1	1	1	1	1	1	1	1	1	1	1	0	1	1	0
Garovaglia	12	D	2	DpnII, HpyCH4IV, MseI	all Garovaglia samples except Ged6504	yes	Ged6504	1	87.0106	85.5358	100	100	0.375																	1	1	1	1	1	1	1	1	1	1	1	0	0	0	0
Garovaglia	12	D	3	DpnII, HpyCH4IV, MseI	all Garovaglia samples except Ged6504	yes	Ged6504	1	92.4096	90.8437	100	100	0.127066																	1	0	0	0	0	0	0	0	0	0	0	0	0	0	0
Garovaglia	12	D	10	DpnII, HpyCH4IV, MseI	all Garovaglia samples except Ged6504	yes	Ged6504	1	82.6166	81.2163	100	100	0.235537																	1	1	1	1	1	1	1	1	1	1	1	0	1	1	0
Garovaglia	12	D	14	DpnII, HpyCH4IV, MseI	all Garovaglia samples except Ged6504	yes	Ged6504	1	97.9457	96.2857	100	100	0.235537																	0	0	1	0	0	0	0	0	0	0	0	0	0	0	1
Garovaglia	12	E	1	DpnII, HpyCH4IV, MseI	all Garovaglia samples except Ged6504	yes	Ged6504	1	93.8395	92.249	100	100	0.235537																	0	0	1	0	0	0	0	0	0	0	0	0	0	0	1
Garovaglia	12	E	6	DpnII, HpyCH4IV, MseI	all Garovaglia samples except Ged6504	yes	Ged6504	1	97.7447	96.0882	100	100	0.235537																	0	0	1	0	0	0	0	0	0	0	0	0	0	0	1
Garovaglia	12	E	10	DpnII, HpyCH4IV, MseI	all Garovaglia samples except Ged6504	yes	Ged6504	1	83.4725	82.0578	100	100	0.235537																	1	1	1	1	1	1	1	1	1	1	1	0	1	1	0
Garovaglia	12	E	12	DpnII, HpyCH4IV, MseI	all Garovaglia samples except Ged6504	yes	Ged6504	1	93.4103	91.8271	100	100	0.235537																	0	0	1	0	0	0	0	0	0	0	0	0	0	0	1
Garovaglia	12	E	13	DpnII, HpyCH4IV, MseI	all Garovaglia samples except Ged6504	yes	Ged6504	1	94.9155	93.3068	100	100	0.235537																	0	0	1	0	0	0	0	0	0	0	0	0	0	0	1
Garovaglia	12	E	22	DpnII, HpyCH4IV, MseI	all Garovaglia samples except Ged6504	yes	Ged6504	1	96.4585	94.8238	100	100	0.235537																	0	0	1	0	0	0	0	0	0	0	0	0	0	0	1
Garovaglia	12	F	9	DpnII, HpyCH4IV, MseI	all Garovaglia samples except Ged6504	yes	Ged6504	1	85.0081	83.5673	100	100	0.235537																	1	1	1	1	1	1	1	1	1	1	1	0	1	1	0
Garovaglia	12	F	12	DpnII, HpyCH4IV, MseI	all Garovaglia samples except Ged6504	yes	Ged6504	1	93.6248	92.0378	100	100	0.127066																	1	0	0	0	0	0	0	0	0	0	0	0	0	0	0
Garovaglia	12	F	16	DpnII, HpyCH4IV, MseI	all Garovaglia samples except Ged6504	yes	Ged6504	1	91.7875	90.2314	100	100	0.127066																	1	0	0	0	0	0	0	0	0	0	0	0	0	0	0	Garovaglia Seq 1	H	8	20354319	Garovaglia12F16
Garovaglia	12	G	1	DpnII, HpyCH4IV, MseI	all Garovaglia samples except Ged6504	yes	Ged6504	1	85.1698	83.7262	100	100	0.235537																	1	1	1	1	1	1	1	1	1	1	1	0	1	1	0
Garovaglia	12	G	3	DpnII, HpyCH4IV, MseI	all Garovaglia samples except Ged6504	yes	Ged6504	1	86.6982	85.2279	100	100	0.235537																	0	0	1	0	0	0	0	0	0	0	0	0	0	0	1
Garovaglia	12	G	6	DpnII, HpyCH4IV, MseI	all Garovaglia samples except Ged6504	yes	Ged6504	1	92.2254	90.6624	100	100	0.127066																	1	0	0	0	0	0	0	0	0	0	0	0	0	0	0
Garovaglia	12	G	8	DpnII, HpyCH4IV, MseI	all Garovaglia samples except Ged6504	yes	Ged6504	1	87.2466	85.7678	93.3333	100	0.086777																	0	0	1	0	0	0	0	0	0	0	0	0	0	0	0
Garovaglia	12	G	11	DpnII, HpyCH4IV, MseI	all Garovaglia samples except Ged6504	yes	Ged6504	1	95.7511	94.1283	100	100	0.235537																	0	0	1	0	0	0	0	0	0	0	0	0	0	0	1
Garovaglia	12	G	17	DpnII, HpyCH4IV, MseI	all Garovaglia samples except Ged6504	yes	Ged6504	1	96.9458	95.3029	100	100	0.235537																	0	0	1	0	0	0	0	0	0	0	0	0	0	0	1
Garovaglia	12	H	1	DpnII, HpyCH4IV, MseI	all Garovaglia samples except Ged6504	yes	Ged6504	1	89.738	88.2171	100	100	0.127066																	1	0	0	0	0	0	0	0	0	0	0	0	0	0	0	Garovaglia Seq 1	H	9	20354342	Garovaglia12H1
Garovaglia	12	H	3	DpnII, HpyCH4IV, MseI	all Garovaglia samples except Ged6504	yes	Ged6504	1	98.1652	96.5015	100	100	0.235537																	0	0	1	0	0	0	0	0	0	0	0	0	0	0	1
Garovaglia	12	H	11	DpnII, HpyCH4IV, MseI	all Garovaglia samples except Ged6504	yes	Ged6504	1	88.9585	87.4676	93.3333	100	0.416322																	0	0	1	0	0	0	0	0	0	0	0	1	1	1	1
Garovaglia	12	H	18	DpnII, HpyCH4IV, MseI	all Garovaglia samples except Ged6504	yes	Ged6504	1	98.9531	97.2759	100	100	0.433884																	0	0	1	0	0	0	0	0	0	0	0	1	1	1	1
Garovaglia	12	H	24	DpnII, HpyCH4IV, MseI	all Garovaglia samples except Ged6504	yes	Ged6504	1	93.3656	91.7832	100	100	0.127066																	1	0	0	0	0	0	0	0	0	0	0	0	0	0	0
Garovaglia	12	I	5	DpnII, HpyCH4IV, MseI	all Garovaglia samples except Ged6504	yes	Ged6504	1	89.1325	87.6216	100	100	0.127066																	1	0	0	0	0	0	0	0	0	0	0	0	0	0	0
Garovaglia	12	I	15	DpnII, HpyCH4IV, MseI	all Garovaglia samples except Ged6504	yes	Ged6504	1	95.1224	93.5098	100	100	0.235537																	0	0	1	0	0	0	0	0	0	0	0	0	0	0	1
Garovaglia	12	I	23	DpnII, HpyCH4IV, MseI	all Garovaglia samples except Ged6504	yes	Ged6504	1	87.8141	86.3257	100	100	0.127066																	1	0	0	0	0	0	0	0	0	0	0	0	0	0	0	Garovaglia Seq 1	H	10
Garovaglia	12	J	3	DpnII, HpyCH4IV, MseI	all Garovaglia samples except Ged6504	yes	Ged6504	1	91.8515	90.2946	100	100	0.235537																	0	0	1	0	0	0	0	0	0	0	0	0	0	0	1
Garovaglia	12	J	7	DpnII, HpyCH4IV, MseI	all Garovaglia samples except Ged6504	yes	Ged6504	1	96.6315	94.9937	100	100	0.235537																	0	0	1	0	0	0	0	0	0	0	0	0	0	0	1
Garovaglia	12	J	10	DpnII, HpyCH4IV, MseI	all Garovaglia samples except Ged6504	yes	Ged6504	1	92.4316	90.8651	100	100	0.201446																	0	0	0	0	0	0	0	0	0	0	0	0	1	1	0	Garovaglia Seq 1	E	2	20354297	Garovaglia12J10
Garovaglia	12	J	11	DpnII, HpyCH4IV, MseI	all Garovaglia samples except Ged6504	yes	Ged6504	1	95.9216	94.296	100	100	0.235537																	0	0	1	0	0	0	0	0	0	0	0	0	0	0	1
Garovaglia	12	J	15	DpnII, HpyCH4IV, MseI	all Garovaglia samples except Ged6504	yes	Ged6504	1	84.8912	83.4525	100	100	0.127066																	0	0	0	0	0	0	0	0	0	0	0	0	0	1	0	Garovaglia Seq 1	B	1	20354318	Garovaglia12J15
Garovaglia	12	J	16	DpnII, HpyCH4IV, MseI	all Garovaglia samples except Ged6504	yes	Ged6504	1	91.0627	89.5193	100	100	0.201446																	0	0	0	0	0	0	0	0	0	0	0	0	1	1	0	Garovaglia Seq 1	E	3
Garovaglia	12	J	20	DpnII, HpyCH4IV, MseI	all Garovaglia samples except Ged6504	yes	Ged6504	1	94.3623	92.7631	100	100	0.235537																	0	0	1	0	0	0	0	0	0	0	0	0	0	0	1
Garovaglia	12	K	2	DpnII, HpyCH4IV, MseI	all Garovaglia samples except Ged6504	yes	Ged6504	1	82.4684	81.0706	93.3333	100	0.086777																	1	0	0	0	0	0	0	0	0	0	0	0	0	0	0
Garovaglia	12	K	13	DpnII, HpyCH4IV, MseI	all Garovaglia samples except Ged6504	yes	Ged6504	1	90.81	89.2707	100	100	0.235537																	0	0	1	0	0	0	0	0	0	0	0	0	0	0	1
Garovaglia	12	K	21	DpnII, HpyCH4IV, MseI	all Garovaglia samples except Ged6504	yes	Ged6504	1	85.4611	84.0126	93.3333	100	0.165289																	1	1	1	1	1	1	1	1	1	1	1	1	0	1	0
Garovaglia	12	K	24	DpnII, HpyCH4IV, MseI	all Garovaglia samples except Ged6504	yes	Ged6504	1	95.4796	93.8608	100	100	0.235537																	0	0	1	0	0	0	0	0	0	0	0	0	0	0	1
Garovaglia	12	L	10	DpnII, HpyCH4IV, MseI	all Garovaglia samples except Ged6504	yes	Ged6504	1	93.6886	92.1001	100	100	0.235537																	0	0	1	0	0	0	0	0	0	0	0	0	0	0	1
Garovaglia	12	L	12	DpnII, HpyCH4IV, MseI	all Garovaglia samples except Ged6504	yes	Ged6504	1	92.2473	90.6838	100	100	0.201446																	0	0	0	0	0	0	0	0	0	0	0	0	1	1	0
Garovaglia	12	L	18	DpnII, HpyCH4IV, MseI	all Garovaglia samples except Ged6504	yes	Ged6504	1	86.6334	85.165	93.3333	100	0.165289																	1	1	1	1	1	1	1	1	1	1	1	1	0	1	0
Garovaglia	12	L	20	DpnII, HpyCH4IV, MseI	all Garovaglia samples except Ged6504	yes	Ged6504	1	83.7479	82.2524	100	94.9153	0.249851																	0	0	1	0	0	0	0	0	0	0	0	0	0	0	1
Garovaglia	12	L	21	DpnII, HpyCH4IV, MseI	all Garovaglia samples except Ged6504	yes	Ged6504	1	91.4332	89.8836	100	100	0.375																	1	1	1	1	1	1	1	1	1	1	1	0	0	0	0	Garovaglia Seq 1	F	6	20354324	Garovaglia12L21
Garovaglia	12	M	2	DpnII, HpyCH4IV, MseI	all Garovaglia samples except Ged6504	yes	Ged6504	1	92.2377	90.6746	100	100	0.127066																	1	0	0	0	0	0	0	0	0	0	0	0	0	0	0
Garovaglia	12	M	3	DpnII, HpyCH4IV, MseI	all Garovaglia samples except Ged6504	yes	Ged6504	1	95.9811	94.3543	100	100	0.235537																	0	0	1	0	0	0	0	0	0	0	0	0	0	0	1
Garovaglia	12	M	7	DpnII, HpyCH4IV, MseI	all Garovaglia samples except Ged6504	yes	Ged6504	1	93.6689	92.0813	100	100	0.201446																	0	0	0	0	0	0	0	0	0	0	0	0	1	1	0
Garovaglia	12	M	8	DpnII, HpyCH4IV, MseI	all Garovaglia samples except Ged6504	yes	Ged6504	1	97.3008	95.6516	100	100	0.235537																	0	0	1	0	0	0	0	0	0	0	0	0	0	0	1
Garovaglia	12	M	14	DpnII, HpyCH4IV, MseI	all Garovaglia samples except Ged6504	yes	Ged6504	1	94.3627	92.7636	100	100	0.235537																	0	0	1	0	0	0	0	0	0	0	0	0	0	0	1
Garovaglia	12	N	1	DpnII, HpyCH4IV, MseI	all Garovaglia samples except Ged6504	yes	Ged6504	1	92.6274	91.057	100	100	0.127066																	0	0	0	0	1	0	0	0	0	0	0	0	0	0	0
Garovaglia	12	N	10	DpnII, HpyCH4IV, MseI	all Garovaglia samples except Ged6504	yes	Ged6504	1	95.4741	93.856	100	100	0.235537																	0	0	1	0	0	0	0	0	0	0	0	0	0	0	1
Garovaglia	12	N	16	DpnII, HpyCH4IV, MseI	all Garovaglia samples except Ged6504	yes	Ged6504	1	97.4841	95.8318	100	100	0.433884																	0	0	1	0	0	0	0	0	0	0	0	1	1	1	1
Garovaglia	12	N	17	DpnII, HpyCH4IV, MseI	all Garovaglia samples except Ged6504	yes	Ged6504	1	81.4615	80.0808	93.3333	100	0.165289																	1	1	1	1	1	1	1	1	1	1	1	1	0	1	0
Garovaglia	12	N	22	DpnII, HpyCH4IV, MseI	all Garovaglia samples except Ged6504	yes	Ged6504	1	95.3711	93.7544	100	100	0.235537																	0	0	1	0	0	0	0	0	0	0	0	0	0	0	1
Garovaglia	12	O	4	DpnII, HpyCH4IV, MseI	all Garovaglia samples except Ged6504	yes	Ged6504	1	91.4519	89.9017	100	100	0.127066																	1	0	0	0	0	0	0	0	0	0	0	0	0	0	0
Garovaglia	12	O	19	DpnII, HpyCH4IV, MseI	all Garovaglia samples except Ged6504	yes	Ged6504	1	87.32	85.84	100	100	0.375																	1	1	1	1	1	1	1	1	1	1	1	0	0	0	0
Garovaglia	12	O	20	DpnII, HpyCH4IV, MseI	all Garovaglia samples except Ged6504	yes	Ged6504	1	94.9444	93.3353	100	100	0.235537																	0	0	1	0	0	0	0	0	0	0	0	0	0	0	1
Garovaglia	12	O	22	DpnII, HpyCH4IV, MseI	all Garovaglia samples except Ged6504	yes	Ged6504	1	86.1766	84.6651	100	96.6102	0.132653																	1	0	0	0	0	0	0	0	0	0	0	0	0	0	0
Garovaglia	12	O	23	DpnII, HpyCH4IV, MseI	all Garovaglia samples except Ged6504	yes	Ged6504	1	95.6044	93.984	100	100	0.235537																	0	0	1	0	0	0	0	0	0	0	0	0	0	0	1
Garovaglia	12	P	6	DpnII, HpyCH4IV, MseI	all Garovaglia samples except Ged6504	yes	Ged6504	1	96.8205	95.1794	100	100	0.201446																	0	0	0	0	0	0	0	0	0	0	0	0	1	1	0
Garovaglia	12	P	8	DpnII, HpyCH4IV, MseI	all Garovaglia samples except Ged6504	yes	Ged6504	1	85.2693	83.9054	93.3333	94.9153	0.485425																	0	0	1	0	1	1	0	1	0	1	0	1	1	1	1
Garovaglia	12	P	11	DpnII, HpyCH4IV, MseI	all Garovaglia samples except Ged6504	yes	Ged6504	1	93.6991	92.1106	100	100	0.127066																	1	0	0	0	0	0	0	0	0	0	0	0	0	0	0
Garovaglia	12	P	19	DpnII, HpyCH4IV, MseI	all Garovaglia samples except Ged6504	yes	Ged6504	1	84.4147	82.984	93.3333	100	0.35124																	1	1	1	1	1	1	1	1	1	1	1	0	0	0	0
Garovaglia	13	A	7	NlaIII, HpyCH4IV, MseI	all Garovaglia samples except Ged6504	yes	Ged6504	1	87.1897	85.7119	93.3333	100	0.396694																	1	1	1	1	1	1	1	1	1	1	1	0	0	0	0
Garovaglia	13	A	10	NlaIII, HpyCH4IV, MseI	all Garovaglia samples except Ged6504	yes	Ged6504	1	93.7985	92.2086	100	100	0.235537																	0	0	1	0	0	0	0	0	0	0	0	0	0	0	1
Garovaglia	13	A	12	NlaIII, HpyCH4IV, MseI	all Garovaglia samples except Ged6504	yes	Ged6504	1	92.3449	90.7796	100	100	0.127066																	0	0	0	0	1	0	0	0	0	0	0	0	0	0	0
Garovaglia	13	A	14	NlaIII, HpyCH4IV, MseI	all Garovaglia samples except Ged6504	yes	Ged6504	1	89.8588	88.336	100	100	0.127066																	0	0	0	0	0	0	0	0	0	0	0	1	0	0	0	Garovaglia Seq 1	C	7	20354300	Garovaglia13A14
Garovaglia	13	A	17	NlaIII, HpyCH4IV, MseI	all Garovaglia samples except Ged6504	yes	Ged6504	1	83.9635	82.5404	100	100	0.127066																	1	0	0	0	0	0	0	0	0	0	0	0	0	0	0
Garovaglia	13	A	20	NlaIII, HpyCH4IV, MseI	all Garovaglia samples except Ged6504	yes	Ged6504	1	93.0599	91.4823	100	100	0.235537																	0	0	1	0	0	0	0	0	0	0	0	0	0	0	1
Garovaglia	13	A	21	NlaIII, HpyCH4IV, MseI	all Garovaglia samples except Ged6504	yes	Ged6504	1	84.0715	82.6465	100	100	0.127066																	0	0	0	0	1	0	0	0	0	0	0	0	0	0	0
Garovaglia	13	A	22	NlaIII, HpyCH4IV, MseI	all Garovaglia samples except Ged6504	yes	Ged6504	1	94.5773	92.9742	100	100	0.127066																	0	0	0	0	1	0	0	0	0	0	0	0	0	0	0
Garovaglia	13	B	2	NlaIII, HpyCH4IV, MseI	all Garovaglia samples except Ged6504	yes	Ged6504	1	94.8227	93.2155	100	100	0.235537																	0	0	1	0	0	0	0	0	0	0	0	0	0	0	1
Garovaglia	13	B	4	NlaIII, HpyCH4IV, MseI	all Garovaglia samples except Ged6504	yes	Ged6504	1	92.9907	91.4147	100	100	0.127066																	0	0	0	0	1	0	0	0	0	0	0	0	0	0	0
Garovaglia	13	B	7	NlaIII, HpyCH4IV, MseI	all Garovaglia samples except Ged6504	yes	Ged6504	1	95.0022	93.3921	100	100	0.127066																	0	0	0	0	0	0	0	0	0	0	0	1	0	0	0	Garovaglia Seq 1	C	8
Garovaglia	13	B	9	NlaIII, HpyCH4IV, MseI	all Garovaglia samples except Ged6504	yes	Ged6504	1	90.5184	88.9845	100	100	0.127066																	0	0	0	0	0	0	0	0	0	0	0	1	0	0	0	Garovaglia Seq 1	C	9	20354287	Garovaglia13B9
Garovaglia	13	B	11	NlaIII, HpyCH4IV, MseI	all Garovaglia samples except Ged6504	yes	Ged6504	1	87.0841	85.6081	100	100	0.483471																	0	0	1	0	1	1	0	1	0	1	0	1	1	1	1
Garovaglia	13	B	14	NlaIII, HpyCH4IV, MseI	all Garovaglia samples except Ged6504	yes	Ged6504	1	92.171	90.6087	100	100	0.235537																	0	0	0	0	1	0	0	0	0	0	0	1	0	0	0
Garovaglia	13	B	15	NlaIII, HpyCH4IV, MseI	all Garovaglia samples except Ged6504	yes	Ged6504	1	98.0017	96.3407	100	100	0.235537																	0	0	1	0	0	0	0	0	0	0	0	0	0	0	1
Garovaglia	13	B	20	NlaIII, HpyCH4IV, MseI	all Garovaglia samples except Ged6504	yes	Ged6504	1	88.9507	87.4428	100	100	0.127066																	0	0	0	0	0	0	0	0	0	0	0	1	0	0	0	Garovaglia Seq 1	C	10	20354343	Garovaglia13B20
Garovaglia	13	B	23	NlaIII, HpyCH4IV, MseI	all Garovaglia samples except Ged6504	yes	Ged6504	1	91.5813	90.0291	93.3333	100	0.416322																	0	1	0	0	0	1	0	0	1	1	0	0	0	0	0
Garovaglia	13	C	2	NlaIII, HpyCH4IV, MseI	all Garovaglia samples except Ged6504	yes	Ged6504	1	96.8064	95.1654	100	100	0.235537																	0	0	1	0	0	0	0	0	0	0	0	0	0	0	1
Garovaglia	13	C	8	NlaIII, HpyCH4IV, MseI	all Garovaglia samples except Ged6504	yes	Ged6504	1	88.2074	86.8085	93.3333	100	0.325413																	1	1	1	1	1	1	1	1	1	1	1	0	0	0	1
Garovaglia	13	C	11	NlaIII, HpyCH4IV, MseI	all Garovaglia samples except Ged6504	yes	Ged6504	1	93.6988	92.1104	100	100	0.127066																	0	0	0	0	1	0	0	0	0	0	0	0	0	0	0
Garovaglia	13	C	14	NlaIII, HpyCH4IV, MseI	all Garovaglia samples except Ged6504	yes	Ged6504	1	91.046	89.5028	100	100	0.375																	0	0	1	0	0	0	0	0	0	0	0	0	1	1	1
Garovaglia	13	C	22	NlaIII, HpyCH4IV, MseI	all Garovaglia samples except Ged6504	yes	Ged6504	1	81.9911	80.5527	100	96.6102	0.244898																	1	1	1	1	0	1	1	1	1	1	1	1	1	1	0
Garovaglia	13	C	23	NlaIII, HpyCH4IV, MseI	all Garovaglia samples except Ged6504	yes	Ged6504	1	95.4081	93.7908	100	100	0.127066																	0	0	0	0	1	0	0	0	0	0	0	0	0	0	0
Garovaglia	13	C	24	NlaIII, HpyCH4IV, MseI	all Garovaglia samples except Ged6504	yes	Ged6504	1	86.2553	84.7933	100	100	0.127066																	1	0	0	0	0	0	0	0	0	0	0	0	0	0	0
Garovaglia	13	D	3	NlaIII, HpyCH4IV, MseI	all Garovaglia samples except Ged6504	yes	Ged6504	1	90.431	88.8982	100	100	0.127066																	0	0	0	0	1	0	0	0	0	0	0	0	0	0	0
Garovaglia	13	D	4	NlaIII, HpyCH4IV, MseI	all Garovaglia samples except Ged6504	yes	Ged6504	1	96.6534	95.0152	100	100	0.235537																	0	0	1	0	0	0	0	0	0	0	0	0	0	0	1
Garovaglia	13	D	7	NlaIII, HpyCH4IV, MseI	all Garovaglia samples except Ged6504	yes	Ged6504	1	91.078	89.5343	100	100	0.375																	1	1	1	1	1	1	1	1	1	1	1	0	0	0	0
Garovaglia	13	D	10	NlaIII, HpyCH4IV, MseI	all Garovaglia samples except Ged6504	yes	Ged6504	1	84.4521	83.0207	100	100	0.396694																	0	1	0	0	0	1	0	1	0	1	0	0	0	0	0
Garovaglia	13	D	11	NlaIII, HpyCH4IV, MseI	all Garovaglia samples except Ged6504	yes	Ged6504	1	95.7198	94.0974	100	100	0.235537																	0	0	1	0	0	0	0	0	0	0	0	0	0	0	1
Garovaglia	13	D	15	NlaIII, HpyCH4IV, MseI	all Garovaglia samples except Ged6504	yes	Ged6504	1	92.869	91.2949	100	100	0.375																	1	1	1	1	1	1	1	1	1	1	1	0	0	0	0	Garovaglia Seq 1	F	1	20354288	Garovaglia13D15
Garovaglia	13	D	16	NlaIII, HpyCH4IV, MseI	all Garovaglia samples except Ged6504	yes	Ged6504	1	84.3567	82.9268	100	100	0.325413																	0	0	1	0	0	0	0	0	0	0	0	0	0	1	1
Garovaglia	13	D	19	NlaIII, HpyCH4IV, MseI	all Garovaglia samples except Ged6504	yes	Ged6504	1	95.8843	94.2591	100	100	0.235537																	0	0	1	0	0	0	0	0	0	0	0	0	0	0	1
Garovaglia	13	D	21	NlaIII, HpyCH4IV, MseI	all Garovaglia samples except Ged6504	yes	Ged6504	1	85.3404	83.894	100	100	0.297521																	0	0	0	0	0	0	0	0	0	0	0	1	1	1	0
Garovaglia	13	D	22	NlaIII, HpyCH4IV, MseI	all Garovaglia samples except Ged6504	yes	Ged6504	1	91.2586	89.7117	100	100	0.127066																	0	0	0	0	1	0	0	0	0	0	0	0	0	0	0
Garovaglia	13	D	23	NlaIII, HpyCH4IV, MseI	all Garovaglia samples except Ged6504	yes	Ged6504	1	94.3432	92.744	100	100	0.235537																	0	0	1	0	0	0	0	0	0	0	0	0	0	0	1
Garovaglia	13	E	6	NlaIII, HpyCH4IV, MseI	all Garovaglia samples except Ged6504	yes	Ged6504	1	92.1988	90.6363	100	100	0.127066																	0	0	0	0	1	0	0	0	0	0	0	0	0	0	0
Garovaglia	13	E	7	NlaIII, HpyCH4IV, MseI	all Garovaglia samples except Ged6504	yes	Ged6504	1	93.9208	92.329	100	100	0.235537																	0	0	1	0	0	0	0	0	0	0	0	0	0	0	1
Garovaglia	13	E	10	NlaIII, HpyCH4IV, MseI	all Garovaglia samples except Ged6504	yes	Ged6504	1	84.1967	82.7702	93.3333	100	0.35124																	0	0	1	0	0	0	0	0	0	0	0	0	0	1	1
Garovaglia	13	E	14	NlaIII, HpyCH4IV, MseI	all Garovaglia samples except Ged6504	yes	Ged6504	1	95.63	94.009	100	100	0.235537																	0	0	1	0	0	0	0	0	0	0	0	0	0	0	1
Garovaglia	13	E	20	NlaIII, HpyCH4IV, MseI	all Garovaglia samples except Ged6504	yes	Ged6504	1	82.0084	80.6181	93.3333	100	0.235537																	0	0	0	0	0	0	0	0	0	0	0	0	1	1	0
Garovaglia	13	F	3	NlaIII, HpyCH4IV, MseI	all Garovaglia samples except Ged6504	yes	Ged6504	1	89.3378	87.8231	100	100	0.235537																	0	0	1	0	0	0	0	0	0	0	0	0	0	0	1
Garovaglia	13	F	6	NlaIII, HpyCH4IV, MseI	all Garovaglia samples except Ged6504	yes	Ged6504	1	89.7902	88.2683	100	100	0.297521																	1	1	1	1	1	1	1	1	1	1	1	1	0	0	0
Garovaglia	13	F	16	NlaIII, HpyCH4IV, MseI	all Garovaglia samples except Ged6504	yes	Ged6504	1	83.1597	81.7502	93.3333	100	0.35124																	1	1	1	1	1	1	1	1	1	1	1	0	0	0	0
Garovaglia	13	F	17	NlaIII, HpyCH4IV, MseI	all Garovaglia samples except Ged6504	yes	Ged6504	1	85.4658	84.0174	100	100	0.375																	1	0	0	0	0	0	0	0	0	0	0	1	1	1	0
Garovaglia	13	F	20	NlaIII, HpyCH4IV, MseI	all Garovaglia samples except Ged6504	yes	Ged6504	1	86.9854	85.511	100	100	0.235537																	0	0	1	0	0	0	0	0	0	0	0	0	0	0	1
Garovaglia	13	G	1	NlaIII, HpyCH4IV, MseI	all Garovaglia samples except Ged6504	yes	Ged6504	1	89.8929	88.3693	100	100	0.235537																	0	0	1	0	0	0	0	0	0	0	0	0	0	0	1
Garovaglia	13	G	8	NlaIII, HpyCH4IV, MseI	all Garovaglia samples except Ged6504	yes	Ged6504	1	90.0483	88.5221	100	100	0.375																	0	0	1	0	0	0	0	0	0	0	0	0	1	1	1
Garovaglia	13	G	13	NlaIII, HpyCH4IV, MseI	all Garovaglia samples except Ged6504	yes	Ged6504	1	95.0128	93.4024	100	100	0.235537																	0	0	1	0	0	0	0	0	0	0	0	0	0	0	1
Garovaglia	13	G	15	NlaIII, HpyCH4IV, MseI	all Garovaglia samples except Ged6504	yes	Ged6504	1	83.7469	82.3274	100	100	0.297521																	1	1	1	1	1	1	1	1	1	1	1	1	0	0	0
Garovaglia	13	G	18	NlaIII, HpyCH4IV, MseI	all Garovaglia samples except Ged6504	yes	Ged6504	1	89.5207	88.003	100	100	0.235537																	0	0	1	0	0	0	0	0	0	0	0	0	0	0	1
Garovaglia	13	G	20	NlaIII, HpyCH4IV, MseI	all Garovaglia samples except Ged6504	yes	Ged6504	1	88.2927	86.7957	100	100	0.127066																	0	0	0	0	1	0	0	0	0	0	0	0	0	0	0
Garovaglia	13	G	23	NlaIII, HpyCH4IV, MseI	all Garovaglia samples except Ged6504	yes	Ged6504	1	88.4943	87.118	93.3333	100	0.416322																	0	0	1	0	0	0	0	0	0	0	0	1	1	1	1
Garovaglia	13	H	2	NlaIII, HpyCH4IV, MseI	all Garovaglia samples except Ged6504	yes	Ged6504	1	85.7084	84.2552	100	100	0.235537																	0	0	1	0	0	0	0	0	0	0	0	0	0	0	1
Garovaglia	13	H	4	NlaIII, HpyCH4IV, MseI	all Garovaglia samples except Ged6504	yes	Ged6504	1	93.9066	92.3154	100	100	0.127066																	0	0	0	0	1	0	0	0	0	0	0	0	0	0	0
Garovaglia	13	H	9	NlaIII, HpyCH4IV, MseI	all Garovaglia samples except Ged6504	yes	Ged6504	1	87.4326	85.9509	100	100	0.297521																	0	0	0	0	0	0	0	0	0	0	0	1	1	1	0
Garovaglia	13	H	11	NlaIII, HpyCH4IV, MseI	all Garovaglia samples except Ged6504	yes	Ged6504	1	88.6983	87.1949	100	100	0.127066																	1	0	0	0	0	0	0	0	0	0	0	0	0	0	0
Garovaglia	13	H	18	NlaIII, HpyCH4IV, MseI	all Garovaglia samples except Ged6504	yes	Ged6504	1	97.1159	95.4698	100	100	0.235537																	0	0	1	0	0	0	0	0	0	0	0	0	0	0	1
Garovaglia	13	I	3	NlaIII, HpyCH4IV, MseI	all Garovaglia samples except Ged6504	yes	Ged6504	1	91.9448	90.387	100	100	0.127066																	0	0	0	0	1	0	0	0	0	0	0	0	0	0	0
Garovaglia	13	I	7	NlaIII, HpyCH4IV, MseI	all Garovaglia samples except Ged6504	yes	Ged6504	1	98.308	96.6418	100	100	0.433884																	0	0	1	0	0	0	0	0	0	0	0	1	1	1	1
Garovaglia	13	I	9	NlaIII, HpyCH4IV, MseI	all Garovaglia samples except Ged6504	yes	Ged6504	1	82.4146	81.0178	100	100	0.127066																	1	0	0	0	0	0	0	0	0	0	0	0	0	0	0
Garovaglia	13	I	16	NlaIII, HpyCH4IV, MseI	all Garovaglia samples except Ged6504	yes	Ged6504	1	83.4581	82.0434	100	100	0.235537																	0	0	1	0	0	0	0	0	0	0	0	0	0	0	1
Garovaglia	13	I	17	NlaIII, HpyCH4IV, MseI	all Garovaglia samples except Ged6504	yes	Ged6504	1	91.5929	90.0405	100	100	0.433884																	0	0	1	0	0	0	0	0	0	0	0	1	1	1	1
Garovaglia	13	I	18	NlaIII, HpyCH4IV, MseI	all Garovaglia samples except Ged6504	yes	Ged6504	1	94.0086	92.4153	100	100	0.235537																	0	0	1	0	0	0	0	0	0	0	0	0	0	0	1
Garovaglia	13	I	19	NlaIII, HpyCH4IV, MseI	all Garovaglia samples except Ged6504	yes	Ged6504	1	85.2679	83.8227	100	100	0.127066																	1	1	1	1	1	1	1	1	1	1	1	1	1	1	0
Garovaglia	13	J	1	NlaIII, HpyCH4IV, MseI	all Garovaglia samples except Ged6504	yes	Ged6504	1	94.5742	92.9712	100	100	0.201446																	0	0	0	0	0	0	0	0	0	0	0	0	1	1	0
Garovaglia	13	J	3	NlaIII, HpyCH4IV, MseI	all Garovaglia samples except Ged6504	yes	Ged6504	1	90.0444	88.5183	100	100	0.474174																	0	0	1	0	1	0	0	0	0	0	0	1	1	1	1
Garovaglia	13	J	5	NlaIII, HpyCH4IV, MseI	all Garovaglia samples except Ged6504	yes	Ged6504	1	85.8502	84.3951	100	100	0.375																	0	0	1	0	0	0	0	0	0	0	0	1	1	0	1
Garovaglia	13	J	15	NlaIII, HpyCH4IV, MseI	all Garovaglia samples except Ged6504	yes	Ged6504	1	83.668	82.2499	100	100	0.235537																	1	1	1	1	0	1	1	1	1	1	1	1	1	1	0
Garovaglia	13	J	17	NlaIII, HpyCH4IV, MseI	all Garovaglia samples except Ged6504	yes	Ged6504	1	91.5584	90.0067	100	100	0.474174																	0	0	1	0	1	0	0	0	0	0	0	1	1	1	1
Garovaglia	13	K	2	NlaIII, HpyCH4IV, MseI	all Garovaglia samples except Ged6504	yes	Ged6504	1	82.1029	80.7114	100	100	0.127066																	1	0	0	0	0	0	0	0	0	0	0	0	0	0	0
Garovaglia	13	K	9	NlaIII, HpyCH4IV, MseI	all Garovaglia samples except Ged6504	yes	Ged6504	1	87.9802	86.4891	93.3333	100	0.396694																	1	1	1	1	1	1	1	1	1	1	1	0	0	0	0
Garovaglia	13	K	10	NlaIII, HpyCH4IV, MseI	all Garovaglia samples except Ged6504	yes	Ged6504	1	94.169	92.5174	100	96.6102	0.132653																	0	0	0	0	1	0	0	0	0	0	0	0	0	0	0
Garovaglia	13	K	18	NlaIII, HpyCH4IV, MseI	all Garovaglia samples except Ged6504	yes	Ged6504	1	95.4795	93.8611	100	100	0.235537																	0	0	1	0	0	0	0	0	0	0	0	0	0	0	1
Garovaglia	13	K	19	NlaIII, HpyCH4IV, MseI	all Garovaglia samples except Ged6504	yes	Ged6504	1	83.8765	82.4549	93.3333	100	0.235537																	1	1	1	1	1	1	1	1	1	1	1	1	0	0	1
Garovaglia	13	K	21	NlaIII, HpyCH4IV, MseI	all Garovaglia samples except Ged6504	yes	Ged6504	1	96.4169	94.7827	100	100	0.235537																	0	0	1	0	0	0	0	0	0	0	0	0	0	0	1
Garovaglia	13	L	1	NlaIII, HpyCH4IV, MseI	all Garovaglia samples except Ged6504	yes	Ged6504	1	93.5415	91.9562	100	100	0.127066																	0	0	0	0	1	0	0	0	0	0	0	0	0	0	0
Garovaglia	13	L	9	NlaIII, HpyCH4IV, MseI	all Garovaglia samples except Ged6504	yes	Ged6504	1	83.9904	83.127	93.3333	100	0.35124																	1	1	1	1	1	1	1	1	1	1	1	0	0	0	0
Garovaglia	13	L	11	NlaIII, HpyCH4IV, MseI	all Garovaglia samples except Ged6504	yes	Ged6504	1	95.4855	93.8672	100	100	0.375																	1	1	1	1	1	1	1	1	1	1	1	0	0	0	0	Garovaglia Seq 1	F	2	20354325	Garovaglia13L11
Garovaglia	13	L	18	NlaIII, HpyCH4IV, MseI	all Garovaglia samples except Ged6504	yes	Ged6504	1	97.2445	95.5965	100	100	0.201446																	0	0	0	0	0	0	0	0	0	0	0	0	1	1	0
Garovaglia	13	M	1	NlaIII, HpyCH4IV, MseI	all Garovaglia samples except Ged6504	yes	Ged6504	1	97.3145	95.6651	100	100	0.235537																	0	0	1	0	0	0	0	0	0	0	0	0	0	0	1
Garovaglia	13	M	5	NlaIII, HpyCH4IV, MseI	all Garovaglia samples except Ged6504	yes	Ged6504	1	91.8525	90.2956	100	100	0.433884																	0	0	1	0	0	0	0	0	0	0	0	1	1	1	1
Garovaglia	13	M	9	NlaIII, HpyCH4IV, MseI	all Garovaglia samples except Ged6504	yes	Ged6504	1	95.713	94.0907	100	100	0.127066																	0	0	0	0	1	0	0	0	0	0	0	0	0	0	0
Garovaglia	13	M	11	NlaIII, HpyCH4IV, MseI	all Garovaglia samples except Ged6504	yes	Ged6504	1	91.1347	89.5899	100	100	0.235537																	0	0	1	0	0	0	0	0	0	0	0	0	0	0	1
Garovaglia	13	N	2	NlaIII, HpyCH4IV, MseI	all Garovaglia samples except Ged6504	yes	Ged6504	1	93.2208	91.6413	100	100	0.127066																	0	0	0	0	1	0	0	0	0	0	0	0	0	0	0
Garovaglia	13	N	5	NlaIII, HpyCH4IV, MseI	all Garovaglia samples except Ged6504	yes	Ged6504	1	92.886	91.3115	100	100	0.127066																	1	0	0	0	0	0	0	0	0	0	0	0	0	0	0
Garovaglia	13	N	7	NlaIII, HpyCH4IV, MseI	all Garovaglia samples except Ged6504	yes	Ged6504	1	91.1642	89.619	100	100	0.375																	1	1	1	1	1	1	1	1	1	1	1	0	0	0	0
Garovaglia	13	N	12	NlaIII, HpyCH4IV, MseI	all Garovaglia samples except Ged6504	yes	Ged6504	1	90.5445	89.0098	100	100	0.127066																	0	0	0	0	1	0	0	0	0	0	0	0	0	0	0
Garovaglia	13	N	17	NlaIII, HpyCH4IV, MseI	all Garovaglia samples except Ged6504	yes	Ged6504	1	91.0881	89.5442	100	100	0.297521																	1	1	1	1	1	1	1	1	1	1	1	0	0	0	1
Garovaglia	13	N	19	NlaIII, HpyCH4IV, MseI	all Garovaglia samples except Ged6504	yes	Ged6504	1	97.686	96.0302	100	100	0.235537																	0	0	1	0	0	0	0	0	0	0	0	0	0	0	1
Garovaglia	13	N	22	NlaIII, HpyCH4IV, MseI	all Garovaglia samples except Ged6504	yes	Ged6504	1	89.9452	88.4205	100	100	0.127066																	0	0	0	0	1	0	0	0	0	0	0	0	0	0	0
Garovaglia	13	N	23	NlaIII, HpyCH4IV, MseI	all Garovaglia samples except Ged6504	yes	Ged6504	1	85.6881	84.2358	100	100	0.127066																	1	0	0	0	0	0	0	0	0	0	0	0	0	0	0
Garovaglia	13	O	6	NlaIII, HpyCH4IV, MseI	all Garovaglia samples except Ged6504	yes	Ged6504	1	87.434	85.9517	100	100	0.127066																	0	0	0	0	1	0	0	0	0	0	0	0	0	0	0
Garovaglia	13	O	9	NlaIII, HpyCH4IV, MseI	all Garovaglia samples except Ged6504	yes	Ged6504	1	88.1062	86.6122	93.3333	100	0.165289																	0	0	0	0	0	0	0	0	0	0	0	0	1	1	0
Garovaglia	13	O	15	NlaIII, HpyCH4IV, MseI	all Garovaglia samples except Ged6504	yes	Ged6504	1	85.2882	83.8428	93.3333	100	0.267562																	0	0	1	0	0	0	0	0	0	0	0	0	0	0	1
Garovaglia	13	O	16	NlaIII, HpyCH4IV, MseI	all Garovaglia samples except Ged6504	yes	Ged6504	1	84.6243	83.1901	100	100	0.235537																	0	0	1	0	0	0	0	0	0	0	0	0	0	0	1
Garovaglia	13	O	22	NlaIII, HpyCH4IV, MseI	all Garovaglia samples except Ged6504	yes	Ged6504	1	87.0064	85.5317	100	100	0.433884																	0	0	1	0	0	0	0	0	0	0	0	1	1	1	1
Garovaglia	13	O	23	NlaIII, HpyCH4IV, MseI	all Garovaglia samples except Ged6504	yes	Ged6504	1	96.8501	95.2087	100	100	0.235537																	0	0	1	0	0	0	0	0	0	0	0	0	0	0	1
Garovaglia	13	P	7	NlaIII, HpyCH4IV, MseI	all Garovaglia samples except Ged6504	yes	Ged6504	1	91.9124	90.3546	100	100	0.433884																	0	0	1	0	0	0	0	0	0	0	0	1	1	1	1
Garovaglia	13	P	11	NlaIII, HpyCH4IV, MseI	all Garovaglia samples except Ged6504	yes	Ged6504	1	94.0534	92.4593	100	100	0.127066																	1	0	0	0	0	0	0	0	0	0	0	0	0	0	0
Garovaglia	13	P	12	NlaIII, HpyCH4IV, MseI	all Garovaglia samples except Ged6504	yes	Ged6504	1	88.9595	87.4521	100	100	0.127066																	1	0	0	0	0	0	0	0	0	0	0	0	0	0	0
Garovaglia	13	P	15	NlaIII, HpyCH4IV, MseI	all Garovaglia samples except Ged6504	yes	Ged6504	1	97.6582	96.0029	100	100	0.433884																	0	0	1	0	0	0	0	0	0	0	0	1	1	1	1
Garovaglia	13	P	16	NlaIII, HpyCH4IV, MseI	all Garovaglia samples except Ged6504	yes	Ged6504	1	82.748	81.3455	100	100	0.297521																	1	1	1	1	1	1	1	1	1	1	1	1	0	0	0
Garovaglia	13	P	18	NlaIII, HpyCH4IV, MseI	all Garovaglia samples except Ged6504	yes	Ged6504	1	82.7295	81.3273	93.3333	100	0.35124																	1	1	1	1	1	1	1	1	1	1	1	0	0	0	0
Garovaglia	13	P	23	NlaIII, HpyCH4IV, MseI	all Garovaglia samples except Ged6504	yes	Ged6504	1	91.6183	90.0656	100	100	0.127066																	0	0	0	0	1	0	0	0	0	0	0	0	0	0	0
Garovaglia	14	A	3	NlaIII, HpyCH4IV, MseI	all Garovaglia samples except Ged6504	yes	Ged6504	1	89.653	88.1335	100	100	0.375																	1	1	1	1	1	1	1	1	1	1	1	0	0	0	0
Garovaglia	14	A	5	NlaIII, HpyCH4IV, MseI	all Garovaglia samples except Ged6504	yes	Ged6504	1	94.8904	93.2822	100	100	0.235537																	0	0	1	0	0	0	0	0	0	0	0	0	0	0	1
Garovaglia	14	A	6	NlaIII, HpyCH4IV, MseI	all Garovaglia samples except Ged6504	yes	Ged6504	1	92.2667	90.7028	100	100	0.127066																	0	0	0	0	1	0	0	0	0	0	0	0	0	0	0
Garovaglia	14	C	3	NlaIII, HpyCH4IV, MseI	all Garovaglia samples except Ged6504	yes	Ged6504	1	90.4438	88.9108	100	100	0.127066																	0	0	0	0	1	0	0	0	0	0	0	0	0	0	0
Garovaglia	14	C	10	NlaIII, HpyCH4IV, MseI	all Garovaglia samples except Ged6504	yes	Ged6504	1	83.0715	81.6635	100	100	0.127066																	0	0	0	0	1	0	0	0	0	0	0	0	0	0	0
Garovaglia	14	C	19	NlaIII, HpyCH4IV, MseI	all Garovaglia samples except Ged6504	yes	Ged6504	1	89.1965	87.6846	100	100	0.235537																	0	0	1	0	0	0	0	0	0	0	0	0	0	0	1
Garovaglia	14	D	7	NlaIII, HpyCH4IV, MseI	all Garovaglia samples except Ged6504	yes	Ged6504	1	84.173	84.3201	93.3333	100	0.35124																	1	1	1	1	1	1	1	1	1	1	1	0	0	0	0
Garovaglia	14	D	16	NlaIII, HpyCH4IV, MseI	all Garovaglia samples except Ged6504	yes	Ged6504	1	84.4655	83.0338	100	100	0.127066																	0	0	0	0	1	0	0	0	0	0	0	0	0	0	0
Garovaglia	14	D	23	NlaIII, HpyCH4IV, MseI	all Garovaglia samples except Ged6504	yes	Ged6504	1	87.2839	85.8043	100	100	0.297521																	0	0	0	0	0	0	0	0	0	0	0	1	1	1	0
Garovaglia	14	E	4	NlaIII, HpyCH4IV, MseI	all Garovaglia samples except Ged6504	yes	Ged6504	1	88.281	86.7851	100	100	0.297521																	0	0	0	0	0	0	0	0	0	0	0	1	1	1	0
Garovaglia	14	E	7	NlaIII, HpyCH4IV, MseI	all Garovaglia samples except Ged6504	yes	Ged6504	1	94.0378	92.4441	100	100	0.235537																	0	0	1	0	0	0	0	0	0	0	0	0	0	0	1
Garovaglia	14	E	10	NlaIII, HpyCH4IV, MseI	all Garovaglia samples except Ged6504	yes	Ged6504	1	82.6431	81.2424	93.3333	100	0.433884																	1	0	1	1	0	1	0	0	1	1	0	1	1	1	1
Garovaglia	14	E	11	NlaIII, HpyCH4IV, MseI	all Garovaglia samples except Ged6504	yes	Ged6504	1	86.1111	84.6516	93.3333	100	0.416322																	0	0	1	0	0	0	0	0	0	0	0	1	1	1	1
Garovaglia	14	F	1	NlaIII, HpyCH4IV, MseI	all Garovaglia samples except Ged6504	yes	Ged6504	1	83.3418	81.9291	100	100	0.127066																	1	0	0	0	0	0	0	0	0	0	0	0	0	0	0
Garovaglia	14	F	4	NlaIII, HpyCH4IV, MseI	all Garovaglia samples except Ged6504	yes	Ged6504	1	94.8321	93.2248	100	100	0.127066																	0	0	0	0	1	0	0	0	0	0	0	0	0	0	0
Garovaglia	14	F	13	NlaIII, HpyCH4IV, MseI	all Garovaglia samples except Ged6504	yes	Ged6504	1	92.9475	91.3721	100	100	0.375																	1	1	1	1	1	1	1	1	1	1	1	0	0	0	0
Garovaglia	14	G	5	NlaIII, HpyCH4IV, MseI	all Garovaglia samples except Ged6504	yes	Ged6504	1	84.2972	82.8684	100	100	0.127066																	0	0	0	0	1	0	0	0	0	0	0	0	0	0	0
Garovaglia	14	G	7	NlaIII, HpyCH4IV, MseI	all Garovaglia samples except Ged6504	yes	Ged6504	1	87.6116	86.1266	93.3333	100	0.35124																	1	0	0	0	0	0	0	0	0	0	0	1	1	1	0
Garovaglia	14	G	16	NlaIII, HpyCH4IV, MseI	all Garovaglia samples except Ged6504	yes	Ged6504	1	86.5112	85.0455	100	100	0.433884																	0	0	1	0	0	0	0	0	0	0	0	1	1	1	1
Garovaglia	14	H	6	NlaIII, HpyCH4IV, MseI	all Garovaglia samples except Ged6504	yes	Ged6504	1	87.3408	85.8607	100	100	0.433884																	0	0	1	0	0	0	0	0	0	0	0	1	1	1	1
Garovaglia	14	H	13	NlaIII, HpyCH4IV, MseI	all Garovaglia samples except Ged6504	yes	Ged6504	1	93.4187	91.8351	100	100	0.127066																	0	0	0	0	1	0	0	0	0	0	0	0	0	0	0
Garovaglia	14	I	1	NlaIII, HpyCH4IV, MseI	all Garovaglia samples except Ged6504	yes	Ged6504	1	93.715	92.1265	100	100	0.127066																	0	0	0	0	1	0	0	0	0	0	0	0	0	0	0
Garovaglia	14	I	9	NlaIII, HpyCH4IV, MseI	all Garovaglia samples except Ged6504	yes	Ged6504	1	87.7414	86.254	100	100	0.127066																	0	0	0	0	1	0	0	0	0	0	0	0	0	0	0
Garovaglia	14	I	18	NlaIII, HpyCH4IV, MseI	all Garovaglia samples except Ged6504	yes	Ged6504	1	87.1373	85.6603	93.3333	100	0.44938																	1	1	1	1	1	1	1	1	0	1	1	0	0	0	0
Garovaglia	14	I	19	NlaIII, HpyCH4IV, MseI	all Garovaglia samples except Ged6504	yes	Ged6504	1	90.8106	89.2715	100	100	0.235537																	0	0	1	0	0	0	0	0	0	0	0	0	0	0	1
Garovaglia	14	J	10	NlaIII, HpyCH4IV, MseI	all Garovaglia samples except Ged6504	yes	Ged6504	1	98.4159	96.7479	100	100	0.235537																	0	0	1	0	0	0	0	0	0	0	0	0	0	0	1
Garovaglia	14	J	14	NlaIII, HpyCH4IV, MseI	all Garovaglia samples except Ged6504	yes	Ged6504	1	93.1938	91.6141	100	100	0.235537																	0	0	1	0	0	0	0	0	0	0	0	0	0	0	1
Garovaglia	14	J	20	NlaIII, HpyCH4IV, MseI	all Garovaglia samples except Ged6504	yes	Ged6504	1	84.7708	83.5149	93.3333	100	0.35124																	1	1	1	1	1	1	1	1	1	1	1	0	0	0	0
Garovaglia	14	K	1	NlaIII, HpyCH4IV, MseI	all Garovaglia samples except Ged6504	yes	Ged6504	1	89.1348	87.624	100	100	0.235537																	0	0	1	0	0	0	0	0	0	0	0	0	0	0	1
Garovaglia	14	K	4	NlaIII, HpyCH4IV, MseI	all Garovaglia samples except Ged6504	yes	Ged6504	1	83.5266	82.1104	100	100	0.127066																	0	0	0	0	1	0	0	0	0	0	0	0	0	0	0
Garovaglia	14	K	16	NlaIII, HpyCH4IV, MseI	all Garovaglia samples except Ged6504	yes	Ged6504	1	88.3926	86.8944	100	100	0.127066																	1	1	1	1	1	1	1	1	1	1	1	1	1	1	0	Garovaglia Seq 1	A	6	20354301	Garovaglia14K16
Garovaglia	14	K	19	NlaIII, HpyCH4IV, MseI	all Garovaglia samples except Ged6504	yes	Ged6504	1	82.9561	82.6586	93.3333	100	0.267562																	1	1	1	1	1	1	1	1	1	1	1	1	0	0	0
Garovaglia	14	L	9	NlaIII, HpyCH4IV, MseI	all Garovaglia samples except Ged6504	yes	Ged6504	1	95.4841	93.8663	100	100	0.127066																	0	0	0	0	1	0	0	0	0	0	0	0	0	0	0
Garovaglia	14	L	18	NlaIII, HpyCH4IV, MseI	all Garovaglia samples except Ged6504	yes	Ged6504	1	93.2125	91.6327	100	100	0.127066																	0	0	0	0	1	0	0	0	0	0	0	0	0	0	0
Garovaglia	14	L	19	NlaIII, HpyCH4IV, MseI	all Garovaglia samples except Ged6504	yes	Ged6504	1	88.6088	87.1068	100	100	0.474174																	1	1	0	1	1	1	1	1	0	1	1	0	0	0	0
Garovaglia	14	L	20	NlaIII, HpyCH4IV, MseI	all Garovaglia samples except Ged6504	yes	Ged6504	1	85.7772	84.2724	100	96.6102	0.386621																	1	1	1	1	1	1	1	1	1	1	1	0	0	0	0
Garovaglia	14	M	7	NlaIII, HpyCH4IV, MseI	all Garovaglia samples except Ged6504	yes	Ged6504	1	91.8694	90.3118	100	100	0.127066																	0	0	0	0	1	0	0	0	0	0	0	0	0	0	0
Garovaglia	14	M	13	NlaIII, HpyCH4IV, MseI	all Garovaglia samples except Ged6504	yes	Ged6504	1	86.2953	84.9252	93.3333	100	0.35124																	1	1	1	1	1	1	1	1	1	1	1	0	0	0	0
Garovaglia	14	M	21	NlaIII, HpyCH4IV, MseI	all Garovaglia samples except Ged6504	yes	Ged6504	1	82.494	81.0961	100	100	0.127066																	0	0	0	0	0	0	0	0	0	0	0	0	0	0	1	Garovaglia Seq 1	A	7	20354344	Garovaglia14M21
Garovaglia	14	N	2	NlaIII, HpyCH4IV, MseI	all Garovaglia samples except Ged6504	yes	Ged6504	1	88.7897	87.2846	93.3333	100	0.165289																	0	0	0	0	0	0	0	0	0	0	0	0	1	1	0	Garovaglia Seq 1	E	4
Garovaglia	14	N	5	NlaIII, HpyCH4IV, MseI	all Garovaglia samples except Ged6504	yes	Ged6504	1	88.2137	87.2833	93.3333	100	0.35124																	1	1	1	1	1	1	1	1	1	1	1	0	0	0	1
Garovaglia	14	N	11	NlaIII, HpyCH4IV, MseI	all Garovaglia samples except Ged6504	yes	Ged6504	1	87.1291	85.6524	100	100	0.235537																	0	0	1	0	0	0	0	0	0	0	0	0	0	0	1
Garovaglia	14	N	15	NlaIII, HpyCH4IV, MseI	all Garovaglia samples except Ged6504	yes	Ged6504	1	83.4433	82.029	100	100	0.433884																	0	0	1	0	0	0	0	0	0	0	0	1	1	1	1
Garovaglia	14	N	21	NlaIII, HpyCH4IV, MseI	all Garovaglia samples except Ged6504	yes	Ged6504	1	97.0675	95.4222	100	100	0.235537																	0	0	1	0	0	0	0	0	0	0	0	0	0	0	1	Garovaglia Seq 1	H	11	20354314	Garovaglia14N21
Garovaglia	14	O	1	NlaIII, HpyCH4IV, MseI	all Garovaglia samples except Ged6504	yes	Ged6504	1	82.8614	81.4569	100	100	0.127066																	1	0	0	0	0	0	0	0	0	0	0	0	0	0	0	Garovaglia Seq 1	H	12	20354289	Garovaglia14O1
Garovaglia	14	O	4	NlaIII, HpyCH4IV, MseI	all Garovaglia samples except Ged6504	yes	Ged6504	1	82.0677	80.6768	100	100	0.297521																	1	1	1	1	1	1	1	1	1	1	1	1	0	0	0
Garovaglia	14	O	6	NlaIII, HpyCH4IV, MseI	all Garovaglia samples except Ged6504	yes	Ged6504	1	93.825	92.2347	100	100	0.433884																	0	0	1	0	0	0	0	0	0	0	0	1	1	1	1
Garovaglia	14	O	11	NlaIII, HpyCH4IV, MseI	all Garovaglia samples except Ged6504	yes	Ged6504	1	97.3236	95.6741	100	100	0.325413																	1	0	1	0	0	0	0	0	0	0	0	0	0	0	1
Garovaglia	14	O	14	NlaIII, HpyCH4IV, MseI	all Garovaglia samples except Ged6504	yes	Ged6504	1	85.7211	84.2682	93.3333	100	0.396694																	1	1	1	1	1	1	1	1	0	1	1	0	0	0	1
Garovaglia	14	O	18	NlaIII, HpyCH4IV, MseI	all Garovaglia samples except Ged6504	yes	Ged6504	1	86.7682	85.2975	100	100	0.086777																	0	0	0	0	0	0	0	0	0	0	0	0	1	0	0	Garovaglia Seq 1	B	7	20354345	Garovaglia14O18
Garovaglia	14	O	22	NlaIII, HpyCH4IV, MseI	all Garovaglia samples except Ged6504	yes	Ged6504	1	81.4477	80.0673	93.3333	100	0.235537																	1	1	1	1	1	1	1	1	1	1	1	1	0	1	0
Garovaglia	14	P	3	NlaIII, HpyCH4IV, MseI	all Garovaglia samples except Ged6504	yes	Ged6504	1	88.903	87.3969	100	100	0.127066																	0	0	0	0	0	0	0	0	0	0	0	0	0	1	0	Garovaglia Seq 1	B	2	20354295	Garovaglia14P3
Garovaglia	14	P	4	NlaIII, HpyCH4IV, MseI	all Garovaglia samples except Ged6504	yes	Ged6504	1	90.3336	88.8024	100	100	0.127066																	0	0	0	0	0	0	0	0	0	0	0	1	0	0	0	Garovaglia Seq 1	C	11	20354292	Garovaglia14P4
Garovaglia	15	A	20	NlaIII, HpyCH4IV, MseI	Ged6504	no	N/A	0	91.7021	90.1478	100	100	0.375																	1	1	1	1	1	1	1	1	1	1	1	0	0	0	0
Garovaglia	15	B	6	NlaIII, HpyCH4IV, MseI	Ged6504	no	N/A	0	96.0923	94.4637	100	100	0.375																	1	1	1	1	1	1	1	1	1	1	1	0	0	0	0
Garovaglia	15	B	9	NlaIII, HpyCH4IV, MseI	Ged6504	no	N/A	0	94.4203	92.82	100	100	0.375																	1	1	1	1	1	1	1	1	1	1	1	0	0	0	0
Garovaglia	15	D	16	NlaIII, HpyCH4IV, MseI	Ged6504	no	N/A	0	85.4026	83.955	100	100	0.495868																	0	1	1	1	1	1	0	1	0	1	1	0	0	0	0
Garovaglia	15	D	24	NlaIII, HpyCH4IV, MseI	Ged6504	no	N/A	0	81.6656	80.281	100	100	0.127066																	1	1	1	1	1	1	1	1	1	1	1	0	1	1	1
Garovaglia	15	E	12	NlaIII, HpyCH4IV, MseI	Ged6504	no	N/A	0	86.8593	85.3872	100	100	0.433884																	1	1	0	1	1	1	1	1	1	1	1	0	0	0	0
Garovaglia	15	E	20	NlaIII, HpyCH4IV, MseI	Ged6504	no	N/A	0	82.8372	81.9677	93.3333	100	0.416322																	1	1	1	1	1	1	1	1	1	1	1	0	0	0	0
Garovaglia	15	G	6	NlaIII, HpyCH4IV, MseI	Ged6504	no	N/A	0	86.8599	85.3877	100	100	0.201446																	0	0	0	0	0	0	0	0	0	0	0	1	1	0	0
Garovaglia	15	H	15	NlaIII, HpyCH4IV, MseI	Ged6504	no	N/A	0	89.374	87.8591	100	100	0.375																	1	1	1	1	1	1	1	1	1	1	1	0	0	0	0
Garovaglia	15	J	10	NlaIII, HpyCH4IV, MseI	Ged6504	no	N/A	0	89.6737	88.1538	100	100	0.201446																	0	0	0	0	0	0	0	0	0	0	0	1	1	0	0
Garovaglia	15	K	5	NlaIII, HpyCH4IV, MseI	Ged6504	no	N/A	0	89.199	87.6871	100	100	0.201446																	0	0	0	0	0	0	0	0	0	0	0	1	1	0	0
Garovaglia	15	K	9	NlaIII, HpyCH4IV, MseI	Ged6504	no	N/A	0	86.7688	85.2981	100	100	0.201446																	0	0	0	0	0	0	0	0	0	0	0	1	1	0	0
Garovaglia	15	K	16	NlaIII, HpyCH4IV, MseI	Ged6504	no	N/A	0	90.3187	88.7616	100	98.3051	0.380746																	1	1	1	1	1	1	1	1	1	1	1	0	0	0	0
Garovaglia	15	L	2	NlaIII, HpyCH4IV, MseI	Ged6504	no	N/A	0	85.5575	84.1072	100	100	0.201446																	1	1	1	1	1	1	1	1	1	1	1	1	0	0	1
Garovaglia	15	L	3	NlaIII, HpyCH4IV, MseI	Ged6504	no	N/A	0	84.7303	83.2942	100	100	0.201446																	0	0	0	0	0	0	0	0	0	0	0	1	1	0	0
Garovaglia	15	M	17	NlaIII, HpyCH4IV, MseI	Ged6504	no	N/A	0	90.4883	88.9283	100	98.3051	0.380746																	1	1	1	1	1	1	1	1	1	1	1	0	0	0	0
Garovaglia	15	M	18	NlaIII, HpyCH4IV, MseI	Ged6504	no	N/A	0	83.3918	81.9784	100	100	0.201446																	0	0	0	0	0	0	0	0	0	0	0	1	1	0	0
Garovaglia	15	N	1	NlaIII, HpyCH4IV, MseI	Ged6504	no	N/A	0	86.0057	84.5479	93.3333	100	0.35124																	1	1	1	1	1	1	1	1	1	1	1	0	0	0	0
Garovaglia	15	N	8	NlaIII, HpyCH4IV, MseI	Ged6504	no	N/A	0	85.403	83.9555	100	100	0.201446																	0	0	0	0	0	0	0	0	0	0	0	1	1	0	0
Garovaglia	15	N	11	NlaIII, HpyCH4IV, MseI	Ged6504	no	N/A	0	81.5783	80.1956	100	100	0.201446																	0	0	0	0	0	0	0	0	0	0	0	1	1	0	0
Garovaglia	15	O	5	NlaIII, HpyCH4IV, MseI	Ged6504	no	N/A	0	81.6505	80.2666	93.3333	100	0.267562																	1	1	1	1	1	1	1	1	1	1	1	1	1	0	0
Garovaglia	15	O	8	NlaIII, HpyCH4IV, MseI	Ged6504	no	N/A	0	87.0574	85.5819	100	100	0.201446																	0	0	0	0	0	0	0	0	0	0	0	1	1	0	0
Garovaglia	15	O	16	NlaIII, HpyCH4IV, MseI	Ged6504	no	N/A	0	90.2505	88.7208	100	100	0.375																	1	1	1	1	1	1	1	1	1	1	1	0	0	0	0
Garovaglia	15	O	19	NlaIII, HpyCH4IV, MseI	Ged6504	no	N/A	0	92.3954	90.8295	100	100	0.375																	1	1	1	1	1	1	1	1	1	1	1	0	0	0	0
Garovaglia	15	P	7	NlaIII, HpyCH4IV, MseI	Ged6504	no	N/A	0	82.4361	80.9899	100	96.6102	0.30839																	1	1	1	1	1	1	1	1	1	1	1	1	0	0	0
Garovaglia	16	A	1	NlaIII, HpyCH4IV, MseI	Ged6504	no	N/A	0	88.6839	87.1808	100	100	0.201446																	0	0	0	0	0	0	0	0	0	0	0	1	1	0	0
Garovaglia	16	A	17	NlaIII, HpyCH4IV, MseI	Ged6504	no	N/A	0	82.7784	81.3754	100	100	0.375																	1	1	1	1	1	1	1	1	1	1	1	0	0	0	0
Garovaglia	16	A	21	NlaIII, HpyCH4IV, MseI	Ged6504	no	N/A	0	82.0277	80.6577	93.3333	100	0.498967																	1	0	1	0	1	1	1	1	0	1	1	0	0	0	0
Garovaglia	16	B	7	NlaIII, HpyCH4IV, MseI	Ged6504	no	N/A	0	82.0027	80.6128	100	100	0.201446																	0	0	0	0	0	0	0	0	0	0	0	1	1	0	0
Garovaglia	16	B	8	NlaIII, HpyCH4IV, MseI	Ged6504	no	N/A	0	81.4984	80.0682	100	96.6102	0.386621																	1	1	1	1	1	1	1	1	1	1	1	0	0	0	0
Garovaglia	16	C	11	NlaIII, HpyCH4IV, MseI	Ged6504	no	N/A	0	86.0287	84.5706	100	100	0.235537																	1	1	1	1	1	1	1	1	1	1	1	0	1	1	0
Garovaglia	16	C	12	NlaIII, HpyCH4IV, MseI	Ged6504	no	N/A	0	85.1948	83.7511	93.3333	100	0.483471																	1	0	0	1	1	1	1	1	1	1	1	0	0	0	0
Garovaglia	16	C	22	NlaIII, HpyCH4IV, MseI	Ged6504	no	N/A	0	86.4556	84.912	100	94.9153	0.135634																	1	1	1	1	1	1	1	1	1	1	1	0	1	1	1
Garovaglia	16	D	10	NlaIII, HpyCH4IV, MseI	Ged6504	no	N/A	0	89.2077	87.6956	100	100	0.297521																	1	1	1	1	1	1	1	1	1	1	1	0	0	0	1
Garovaglia	16	D	15	NlaIII, HpyCH4IV, MseI	Ged6504	no	N/A	0	86.0606	84.602	100	100	0.201446																	0	0	0	0	0	0	0	0	0	0	0	1	1	0	0
Garovaglia	16	D	18	NlaIII, HpyCH4IV, MseI	Ged6504	no	N/A	0	83.6695	82.2514	100	100	0.297521																	1	1	1	1	1	1	1	1	1	1	1	0	0	0	1
Garovaglia	16	E	3	NlaIII, HpyCH4IV, MseI	Ged6504	no	N/A	0	84.5612	83.128	100	100	0.201446																	0	0	0	0	0	0	0	0	0	0	0	1	1	0	0
Garovaglia	16	E	14	NlaIII, HpyCH4IV, MseI	Ged6504	no	N/A	0	88.8139	87.3086	100	100	0.375																	1	1	1	1	1	1	1	1	1	1	1	0	0	0	0
Garovaglia	16	F	7	NlaIII, HpyCH4IV, MseI	Ged6504	no	N/A	0	86.3314	84.8681	100	100	0.498967																	1	1	0	0	0	1	1	1	1	1	0	0	0	0	0
Garovaglia	16	F	9	NlaIII, HpyCH4IV, MseI	Ged6504	no	N/A	0	82.9176	81.5123	100	100	0.201446																	0	0	0	0	0	0	0	0	0	0	0	1	1	0	0
Garovaglia	16	G	6	NlaIII, HpyCH4IV, MseI	Ged6504	no	N/A	0	81.5981	80.2151	100	100	0.201446																	0	0	0	0	0	0	0	0	0	0	0	1	1	0	0
Garovaglia	16	G	22	NlaIII, HpyCH4IV, MseI	Ged6504	no	N/A	0	94.6071	92.9473	100	96.6102	0.386621																	1	1	1	1	1	1	1	1	1	1	1	0	0	0	0
Garovaglia	16	H	2	NlaIII, HpyCH4IV, MseI	Ged6504	no	N/A	0	88.5268	87.0263	100	100	0.201446																	0	0	0	0	0	0	0	0	0	0	0	1	1	0	0
Garovaglia	16	H	21	NlaIII, HpyCH4IV, MseI	Ged6504	no	N/A	0	83.3888	81.9754	100	100	0.201446																	0	0	0	0	0	0	0	0	0	0	0	1	1	0	0
Garovaglia	16	H	23	NlaIII, HpyCH4IV, MseI	Ged6504	no	N/A	0	87.9176	86.4276	100	100	0.297521																	1	1	1	1	1	1	1	1	1	1	1	0	0	0	1
Garovaglia	16	I	8	NlaIII, HpyCH4IV, MseI	Ged6504	no	N/A	0	82.791	81.3878	100	100	0.201446																	0	0	0	0	0	0	0	0	0	0	0	1	1	0	0
Garovaglia	16	J	15	NlaIII, HpyCH4IV, MseI	Ged6504	no	N/A	0	89.1836	87.672	100	100	0.375																	1	1	1	1	1	1	1	1	1	1	1	0	0	0	0
Garovaglia	16	K	4	NlaIII, HpyCH4IV, MseI	Ged6504	no	N/A	0	83.0414	81.6339	100	100	0.127066																	1	1	1	1	1	1	1	1	1	1	1	1	1	1	0
Garovaglia	16	K	16	NlaIII, HpyCH4IV, MseI	Ged6504	no	N/A	0	82.9597	81.5534	93.3333	100	0.201446																	1	1	1	1	1	1	1	1	1	1	1	0	1	1	0
Garovaglia	16	K	17	NlaIII, HpyCH4IV, MseI	Ged6504	no	N/A	0	82.3312	80.9358	100	100	0.201446																	0	0	0	0	0	0	0	0	0	0	0	1	1	0	0
Garovaglia	16	L	4	NlaIII, HpyCH4IV, MseI	Ged6504	no	N/A	0	82.5459	81.1468	100	100	0.127066																	1	1	1	1	1	1	1	1	1	1	1	1	1	1	0
Garovaglia	16	L	11	NlaIII, HpyCH4IV, MseI	Ged6504	no	N/A	0	81.9433	80.5537	100	100	0.127066																	1	1	1	1	1	1	1	1	1	1	1	0	1	1	1
Garovaglia	16	L	18	NlaIII, HpyCH4IV, MseI	Ged6504	no	N/A	0	87.1909	85.7131	100	100	0.201446																	0	0	0	0	0	0	0	0	0	0	0	1	1	0	0
Garovaglia	16	L	23	NlaIII, HpyCH4IV, MseI	Ged6504	no	N/A	0	92.8495	91.2757	100	100	0.375																	1	1	1	1	1	1	1	1	1	1	1	0	0	0	0
Garovaglia	16	L	24	NlaIII, HpyCH4IV, MseI	Ged6504	no	N/A	0	90.5935	89.0315	100	98.3051	0.380746																	1	1	1	1	1	1	1	1	1	1	1	0	0	0	0
Garovaglia	16	M	5	NlaIII, HpyCH4IV, MseI	Ged6504	no	N/A	0	88.0659	86.5733	100	100	0.498967																	1	1	1	1	0	1	0	0	0	1	1	0	0	0	0
Garovaglia	16	M	7	NlaIII, HpyCH4IV, MseI	Ged6504	no	N/A	0	83.1086	81.7	100	100	0.235537																	1	1	1	1	0	1	1	1	1	1	1	1	1	1	0
Garovaglia	16	M	12	NlaIII, HpyCH4IV, MseI	Ged6504	no	N/A	0	85.8034	84.3493	100	100	0.433884																	1	1	0	1	1	1	1	1	1	1	1	0	0	0	0
Garovaglia	16	M	15	NlaIII, HpyCH4IV, MseI	Ged6504	no	N/A	0	86.8299	85.3583	100	100	0.127066																	1	1	1	1	1	1	1	1	1	1	1	0	1	1	1
Garovaglia	16	N	15	NlaIII, HpyCH4IV, MseI	Ged6504	no	N/A	0	88.3265	86.8295	100	100	0.201446																	0	0	0	0	0	0	0	0	0	0	0	1	1	0	0
Garovaglia	16	N	18	NlaIII, HpyCH4IV, MseI	Ged6504	no	N/A	0	88.2099	86.7148	100	100	0.201446																	0	0	0	0	0	0	0	0	0	0	0	1	1	0	0
Garovaglia	16	O	1	NlaIII, HpyCH4IV, MseI	Ged6504	no	N/A	0	86.7957	85.3246	100	100	0.201446																	0	0	0	0	0	0	0	0	0	0	0	1	1	0	0
Garovaglia	16	O	8	NlaIII, HpyCH4IV, MseI	Ged6504	no	N/A	0	81.8341	80.447	93.3333	100	0.396694																	1	1	1	1	1	1	1	1	1	1	1	0	0	0	0
Garovaglia	16	O	9	NlaIII, HpyCH4IV, MseI	Ged6504	no	N/A	0	82.1928	81.0363	93.3333	100	0.396694																	1	1	1	1	1	1	1	1	1	1	1	0	0	0	0
Garovaglia	16	O	23	NlaIII, HpyCH4IV, MseI	Ged6504	no	N/A	0	92.5512	90.9824	100	100	0.375																	1	1	1	1	1	1	1	1	1	1	1	0	0	0	0
Garovaglia	16	P	8	NlaIII, HpyCH4IV, MseI	Ged6504	no	N/A	0	84.9638	83.4732	93.3333	96.6102	0.408163																	1	1	1	1	1	1	1	1	1	1	0	1	0	0	0
Garovaglia	16	P	23	NlaIII, HpyCH4IV, MseI	Ged6504	no	N/A	0	84.9738	83.5335	100	100	0.127066																	1	1	1	1	1	1	1	1	1	1	1	0	1	1	1
Garovaglia	16	P	24	NlaIII, HpyCH4IV, MseI	Ged6504	no	N/A	0	87.6607	86.1748	100	100	0.297521																	1	1	1	1	1	1	1	1	1	1	1	0	0	0	1
[truncated: 7 more columns]
